# Supplementary material for: Extremely large area (88 mm × 88 mm) superconducting integrated circuit (ELASIC)
Source: Sci Rep. 2023 Jul 21;13:11796. doi: 10.1038/s41598-023-39032-6 (PMC10361992; doi:10.1038/s41598-023-39032-6)
Supplement: Supplementary file 2 — Supplementary Information 2. [file 41598_2023_39032_MOESM2_ESM.xlsx]

## Sheet: Fig2_1umJJ_CH2_PCM421_w6-10_5A3
Run	Wafer	description	Die	Resistance (Ohm)
SFQ5A4	SFQ5A4-21-1-1bss	1.0um JJ flat topography, CBKR, 0.5um surround, Ch 2	D4	17.4
SFQ5A4	SFQ5A4-21-1-3retest	1.0um JJ flat topography, CBKR, 0.5um surround, Ch 2	G3	17.6
SFQ5A4	SFQ5A4-21-1-3retest	1.0um JJ flat topography, CBKR, 0.5um surround, Ch 2	C1	17.9
SFQ5A4	SFQ5A4-21-1-4	1.0um JJ flat topography, CBKR, 0.5um surround, Ch 2	G3	17.9
SFQ5A4	SFQ5A4-21-1-6retest	1.0um JJ flat topography, CBKR, 0.5um surround, Ch 2	B2	18
SFQ5A4	SFQ5A4-21-1-7retest	1.0um JJ flat topography, CBKR, 0.5um surround, Ch 2	A5	18
SFQ5A4	SFQ5A4-21-1-3retest	1.0um JJ flat topography, CBKR, 0.5um surround, Ch 2	E7	18.1
SFQ5A4	SFQ5A4-21-1-7retest	1.0um JJ flat topography, CBKR, 0.5um surround, Ch 2	F2	18.1
SFQ5A4	SFQ5A4-21-1-7retest	1.0um JJ flat topography, CBKR, 0.5um surround, Ch 2	F2	18.2
SFQ5A4	SFQ5A4-21-1-3retest	1.0um JJ flat topography, CBKR, 0.5um surround, Ch 2	B6	18.3
SFQ5A4	SFQ5A4-21-1-7retest	1.0um JJ flat topography, CBKR, 0.5um surround, Ch 2	B2	18.3
SFQ5A4	SFQ5A4-21-1-7retest	1.0um JJ flat topography, CBKR, 0.5um surround, Ch 2	B2	18.3
SFQ5A4	SFQ5A4-21-1-6retest	1.0um JJ flat topography, CBKR, 0.5um surround, Ch 2	D4	18.4
SFQ5A4	SFQ5A4-21-1-7retest	1.0um JJ flat topography, CBKR, 0.5um surround, Ch 2	C1	18.4
SFQ5A4	SFQ5A4-21-1-7retest	1.0um JJ flat topography, CBKR, 0.5um surround, Ch 2	F6	18.4
SFQ5A4	SFQ5A4-21-1-7retest	1.0um JJ flat topography, CBKR, 0.5um surround, Ch 2	G3	18.4
SFQ5A4	SFQ5A4-21-1-7retest	1.0um JJ flat topography, CBKR, 0.5um surround, Ch 2	B6	18.4
SFQ5A4	SFQ5A4-21-1-7retest	1.0um JJ flat topography, CBKR, 0.5um surround, Ch 2	B6	18.4
SFQ5A4	SFQ5A4-21-1-7retest	1.0um JJ flat topography, CBKR, 0.5um surround, Ch 2	A5	18.4
SFQ5A4	SFQ5A4-21-1-5retest	1.0um JJ flat topography, CBKR, 0.5um surround, Ch 2	B2	18.5
SFQ5A4	SFQ5A4-21-1-7retest	1.0um JJ flat topography, CBKR, 0.5um surround, Ch 2	B6	18.5
SFQ5A4	SFQ5A4-21-1-7retest	1.0um JJ flat topography, CBKR, 0.5um surround, Ch 2	G3	18.5
SFQ5A4	SFQ5A4-21-1-7retest	1.0um JJ flat topography, CBKR, 0.5um surround, Ch 2	B6	18.5
SFQ5A4	SFQ5A4-21-1-7retest	1.0um JJ flat topography, CBKR, 0.5um surround, Ch 2	B2	18.5
SFQ5A4	SFQ5A4-21-1-7retest	1.0um JJ flat topography, CBKR, 0.5um surround, Ch 2	B6	18.5
SFQ5A4	SFQ5A4-21-1-7retest	1.0um JJ flat topography, CBKR, 0.5um surround, Ch 2	F6	18.5
SFQ5A4	SFQ5A4-21-1-7retest	1.0um JJ flat topography, CBKR, 0.5um surround, Ch 2	A5	18.5
SFQ5A4	SFQ5A4-21-1-7retest	1.0um JJ flat topography, CBKR, 0.5um surround, Ch 2	F2	18.5
SFQ5A4	SFQ5A4-21-1-7retest	1.0um JJ flat topography, CBKR, 0.5um surround, Ch 2	F6	18.5
SFQ5A4	SFQ5A4-21-1-8	1.0um JJ flat topography, CBKR, 0.5um surround, Ch 2	B6	18.5
SFQ5A4	SFQ5A4-21-1-5retest	1.0um JJ flat topography, CBKR, 0.5um surround, Ch 2	C1	18.6
SFQ5A4	SFQ5A4-21-1-5retest	1.0um JJ flat topography, CBKR, 0.5um surround, Ch 2	B2	18.6
SFQ5A4	SFQ5A4-21-1-5retest	1.0um JJ flat topography, CBKR, 0.5um surround, Ch 2	B2	18.6
SFQ5A4	SFQ5A4-21-1-7retest	1.0um JJ flat topography, CBKR, 0.5um surround, Ch 2	B6	18.6
SFQ5A4	SFQ5A4-21-1-7retest	1.0um JJ flat topography, CBKR, 0.5um surround, Ch 2	B2	18.6
SFQ5A4	SFQ5A4-21-1-7retest	1.0um JJ flat topography, CBKR, 0.5um surround, Ch 2	B6	18.6
SFQ5A4	SFQ5A4-21-1-7retest	1.0um JJ flat topography, CBKR, 0.5um surround, Ch 2	B6	18.6
SFQ5A4	SFQ5A4-21-1-7retest	1.0um JJ flat topography, CBKR, 0.5um surround, Ch 2	F2	18.6
SFQ5A4	SFQ5A4-21-1-7retest	1.0um JJ flat topography, CBKR, 0.5um surround, Ch 2	A5	18.6
SFQ5A4	SFQ5A4-21-1-7retest	1.0um JJ flat topography, CBKR, 0.5um surround, Ch 2	F2	18.6
SFQ5A4	SFQ5A4-21-1-7retest	1.0um JJ flat topography, CBKR, 0.5um surround, Ch 2	B2	18.6
SFQ5A4	SFQ5A4-21-1-7retest	1.0um JJ flat topography, CBKR, 0.5um surround, Ch 2	F6	18.6
SFQ5A4	SFQ5A4-21-1-7retest	1.0um JJ flat topography, CBKR, 0.5um surround, Ch 2	B2	18.6
SFQ5A4	SFQ5A4-21-1-7retest	1.0um JJ flat topography, CBKR, 0.5um surround, Ch 2	C1	18.6
SFQ5A4	SFQ5A4-21-1-8	1.0um JJ flat topography, CBKR, 0.5um surround, Ch 2	B2	18.6
SFQ5A4	SFQ5A4-21-1-3retest	1.0um JJ flat topography, CBKR, 0.5um surround, Ch 2	B6	18.7
SFQ5A4	SFQ5A4-21-1-5retest	1.0um JJ flat topography, CBKR, 0.5um surround, Ch 2	B2	18.7
SFQ5A4	SFQ5A4-21-1-5retest	1.0um JJ flat topography, CBKR, 0.5um surround, Ch 2	C1	18.7
SFQ5A4	SFQ5A4-21-1-5retest	1.0um JJ flat topography, CBKR, 0.5um surround, Ch 2	C1	18.7
SFQ5A4	SFQ5A4-21-1-5retest	1.0um JJ flat topography, CBKR, 0.5um surround, Ch 2	B2	18.7
SFQ5A4	SFQ5A4-21-1-7retest	1.0um JJ flat topography, CBKR, 0.5um surround, Ch 2	F2	18.7
SFQ5A4	SFQ5A4-21-1-7retest	1.0um JJ flat topography, CBKR, 0.5um surround, Ch 2	F2	18.7
SFQ5A4	SFQ5A4-21-1-7retest	1.0um JJ flat topography, CBKR, 0.5um surround, Ch 2	B2	18.7
SFQ5A4	SFQ5A4-21-1-7retest	1.0um JJ flat topography, CBKR, 0.5um surround, Ch 2	A5	18.7
SFQ5A4	SFQ5A4-21-1-7retest	1.0um JJ flat topography, CBKR, 0.5um surround, Ch 2	F6	18.7
SFQ5A4	SFQ5A4-21-1-7retest	1.0um JJ flat topography, CBKR, 0.5um surround, Ch 2	F6	18.7
SFQ5A4	SFQ5A4-21-1-7retest	1.0um JJ flat topography, CBKR, 0.5um surround, Ch 2	B6	18.7
SFQ5A4	SFQ5A4-21-1-7retest	1.0um JJ flat topography, CBKR, 0.5um surround, Ch 2	B6	18.7
SFQ5A4	SFQ5A4-21-1-7retest	1.0um JJ flat topography, CBKR, 0.5um surround, Ch 2	F6	18.7
SFQ5A4	SFQ5A4-21-1-7retest	1.0um JJ flat topography, CBKR, 0.5um surround, Ch 2	B6	18.7
SFQ5A4	SFQ5A4-21-1-8	1.0um JJ flat topography, CBKR, 0.5um surround, Ch 2	B2	18.7
SFQ5A4	SFQ5A4-21-1-5retest	1.0um JJ flat topography, CBKR, 0.5um surround, Ch 2	F2	18.8
SFQ5A4	SFQ5A4-21-1-5retest	1.0um JJ flat topography, CBKR, 0.5um surround, Ch 2	B2	18.8
SFQ5A4	SFQ5A4-21-1-5retest	1.0um JJ flat topography, CBKR, 0.5um surround, Ch 2	G3	18.8
SFQ5A4	SFQ5A4-21-1-5retest	1.0um JJ flat topography, CBKR, 0.5um surround, Ch 2	C1	18.8
SFQ5A4	SFQ5A4-21-1-5retest	1.0um JJ flat topography, CBKR, 0.5um surround, Ch 2	B2	18.8
SFQ5A4	SFQ5A4-21-1-5retest	1.0um JJ flat topography, CBKR, 0.5um surround, Ch 2	B2	18.8
SFQ5A4	SFQ5A4-21-1-7retest	1.0um JJ flat topography, CBKR, 0.5um surround, Ch 2	F6	18.8
SFQ5A4	SFQ5A4-21-1-7retest	1.0um JJ flat topography, CBKR, 0.5um surround, Ch 2	A5	18.8
SFQ5A4	SFQ5A4-21-1-7retest	1.0um JJ flat topography, CBKR, 0.5um surround, Ch 2	B2	18.8
SFQ5A4	SFQ5A4-21-1-7retest	1.0um JJ flat topography, CBKR, 0.5um surround, Ch 2	B2	18.8
SFQ5A4	SFQ5A4-21-1-7retest	1.0um JJ flat topography, CBKR, 0.5um surround, Ch 2	C1	18.8
SFQ5A4	SFQ5A4-21-1-7retest	1.0um JJ flat topography, CBKR, 0.5um surround, Ch 2	B2	18.8
SFQ5A4	SFQ5A4-21-1-7retest	1.0um JJ flat topography, CBKR, 0.5um surround, Ch 2	B6	18.8
SFQ5A4	SFQ5A4-21-1-7retest	1.0um JJ flat topography, CBKR, 0.5um surround, Ch 2	F2	18.8
SFQ5A4	SFQ5A4-21-1-7retest	1.0um JJ flat topography, CBKR, 0.5um surround, Ch 2	F6	18.8
SFQ5A4	SFQ5A4-21-1-7retest	1.0um JJ flat topography, CBKR, 0.5um surround, Ch 2	G3	18.8
SFQ5A4	SFQ5A4-21-1-7retest	1.0um JJ flat topography, CBKR, 0.5um surround, Ch 2	F6	18.8
SFQ5A4	SFQ5A4-21-1-7retest	1.0um JJ flat topography, CBKR, 0.5um surround, Ch 2	F6	18.8
SFQ5A4	SFQ5A4-21-1-7retest	1.0um JJ flat topography, CBKR, 0.5um surround, Ch 2	A5	18.8
SFQ5A4	SFQ5A4-21-1-7retest	1.0um JJ flat topography, CBKR, 0.5um surround, Ch 2	E7	18.8
SFQ5A4	SFQ5A4-21-1-7retest	1.0um JJ flat topography, CBKR, 0.5um surround, Ch 2	B2	18.8
SFQ5A4	SFQ5A4-21-1-7retest	1.0um JJ flat topography, CBKR, 0.5um surround, Ch 2	F6	18.8
SFQ5A4	SFQ5A4-21-1-7retest	1.0um JJ flat topography, CBKR, 0.5um surround, Ch 2	B2	18.8
SFQ5A4	SFQ5A4-21-1-7retest	1.0um JJ flat topography, CBKR, 0.5um surround, Ch 2	A5	18.8
SFQ5A4	SFQ5A4-21-1-7retest	1.0um JJ flat topography, CBKR, 0.5um surround, Ch 2	E7	18.8
SFQ5A4	SFQ5A4-21-1-8	1.0um JJ flat topography, CBKR, 0.5um surround, Ch 2	B2	18.8
SFQ5A4	SFQ5A4-21-1-8	1.0um JJ flat topography, CBKR, 0.5um surround, Ch 2	B6	18.8
SFQ5A4	SFQ5A4-21-1-8	1.0um JJ flat topography, CBKR, 0.5um surround, Ch 2	E7	18.8
SFQ5A4	SFQ5A4-21-1-8	1.0um JJ flat topography, CBKR, 0.5um surround, Ch 2	B2	18.8
SFQ5A4	SFQ5A4-21-1-8	1.0um JJ flat topography, CBKR, 0.5um surround, Ch 2	B2	18.8
SFQ5A4	SFQ5A4-21-1-8	1.0um JJ flat topography, CBKR, 0.5um surround, Ch 2	F6	18.8
SFQ5A4	SFQ5A4-21-1-8	1.0um JJ flat topography, CBKR, 0.5um surround, Ch 2	F6	18.8
SFQ5A4	SFQ5A4-21-1-5retest	1.0um JJ flat topography, CBKR, 0.5um surround, Ch 2	B2	18.9
SFQ5A4	SFQ5A4-21-1-5retest	1.0um JJ flat topography, CBKR, 0.5um surround, Ch 2	F2	18.9
SFQ5A4	SFQ5A4-21-1-5retest	1.0um JJ flat topography, CBKR, 0.5um surround, Ch 2	G3	18.9
SFQ5A4	SFQ5A4-21-1-5retest	1.0um JJ flat topography, CBKR, 0.5um surround, Ch 2	F2	18.9
SFQ5A4	SFQ5A4-21-1-5retest	1.0um JJ flat topography, CBKR, 0.5um surround, Ch 2	C1	18.9
SFQ5A4	SFQ5A4-21-1-5retest	1.0um JJ flat topography, CBKR, 0.5um surround, Ch 2	C1	18.9
SFQ5A4	SFQ5A4-21-1-5retest	1.0um JJ flat topography, CBKR, 0.5um surround, Ch 2	C1	18.9
SFQ5A4	SFQ5A4-21-1-5retest	1.0um JJ flat topography, CBKR, 0.5um surround, Ch 2	G3	18.9
SFQ5A4	SFQ5A4-21-1-5retest	1.0um JJ flat topography, CBKR, 0.5um surround, Ch 2	B2	18.9
SFQ5A4	SFQ5A4-21-1-5retest	1.0um JJ flat topography, CBKR, 0.5um surround, Ch 2	C1	18.9
SFQ5A4	SFQ5A4-21-1-5retest	1.0um JJ flat topography, CBKR, 0.5um surround, Ch 2	C1	18.9
SFQ5A4	SFQ5A4-21-1-5retest	1.0um JJ flat topography, CBKR, 0.5um surround, Ch 2	B2	18.9
SFQ5A4	SFQ5A4-21-1-5retest	1.0um JJ flat topography, CBKR, 0.5um surround, Ch 2	F6	18.9
SFQ5A4	SFQ5A4-21-1-6retest	1.0um JJ flat topography, CBKR, 0.5um surround, Ch 2	F2	18.9
SFQ5A4	SFQ5A4-21-1-7retest	1.0um JJ flat topography, CBKR, 0.5um surround, Ch 2	C1	18.9
SFQ5A4	SFQ5A4-21-1-7retest	1.0um JJ flat topography, CBKR, 0.5um surround, Ch 2	E7	18.9
SFQ5A4	SFQ5A4-21-1-7retest	1.0um JJ flat topography, CBKR, 0.5um surround, Ch 2	F6	18.9
SFQ5A4	SFQ5A4-21-1-7retest	1.0um JJ flat topography, CBKR, 0.5um surround, Ch 2	F6	18.9
SFQ5A4	SFQ5A4-21-1-7retest	1.0um JJ flat topography, CBKR, 0.5um surround, Ch 2	E7	18.9
SFQ5A4	SFQ5A4-21-1-7retest	1.0um JJ flat topography, CBKR, 0.5um surround, Ch 2	G3	18.9
SFQ5A4	SFQ5A4-21-1-7retest	1.0um JJ flat topography, CBKR, 0.5um surround, Ch 2	C1	18.9
SFQ5A4	SFQ5A4-21-1-7retest	1.0um JJ flat topography, CBKR, 0.5um surround, Ch 2	A5	18.9
SFQ5A4	SFQ5A4-21-1-7retest	1.0um JJ flat topography, CBKR, 0.5um surround, Ch 2	C1	18.9
SFQ5A4	SFQ5A4-21-1-7retest	1.0um JJ flat topography, CBKR, 0.5um surround, Ch 2	B2	18.9
SFQ5A4	SFQ5A4-21-1-7retest	1.0um JJ flat topography, CBKR, 0.5um surround, Ch 2	F6	18.9
SFQ5A4	SFQ5A4-21-1-7retest	1.0um JJ flat topography, CBKR, 0.5um surround, Ch 2	A5	18.9
SFQ5A4	SFQ5A4-21-1-7retest	1.0um JJ flat topography, CBKR, 0.5um surround, Ch 2	B6	18.9
SFQ5A4	SFQ5A4-21-1-7retest	1.0um JJ flat topography, CBKR, 0.5um surround, Ch 2	G3	18.9
SFQ5A4	SFQ5A4-21-1-7retest	1.0um JJ flat topography, CBKR, 0.5um surround, Ch 2	B2	18.9
SFQ5A4	SFQ5A4-21-1-7retest	1.0um JJ flat topography, CBKR, 0.5um surround, Ch 2	E7	18.9
SFQ5A4	SFQ5A4-21-1-8	1.0um JJ flat topography, CBKR, 0.5um surround, Ch 2	C1	18.9
SFQ5A4	SFQ5A4-21-1-8	1.0um JJ flat topography, CBKR, 0.5um surround, Ch 2	E7	18.9
SFQ5A4	SFQ5A4-21-1-8	1.0um JJ flat topography, CBKR, 0.5um surround, Ch 2	B6	18.9
SFQ5A4	SFQ5A4-21-1-8	1.0um JJ flat topography, CBKR, 0.5um surround, Ch 2	F6	18.9
SFQ5A4	SFQ5A4-21-1-8	1.0um JJ flat topography, CBKR, 0.5um surround, Ch 2	G3	18.9
SFQ5A4	SFQ5A4-21-1-8	1.0um JJ flat topography, CBKR, 0.5um surround, Ch 2	E7	18.9
SFQ5A4	SFQ5A4-21-1-8	1.0um JJ flat topography, CBKR, 0.5um surround, Ch 2	F6	18.9
SFQ5A4	SFQ5A4-21-1-3retest	1.0um JJ flat topography, CBKR, 0.5um surround, Ch 2	G3	19
SFQ5A4	SFQ5A4-21-1-5retest	1.0um JJ flat topography, CBKR, 0.5um surround, Ch 2	G3	19
SFQ5A4	SFQ5A4-21-1-5retest	1.0um JJ flat topography, CBKR, 0.5um surround, Ch 2	C1	19
SFQ5A4	SFQ5A4-21-1-5retest	1.0um JJ flat topography, CBKR, 0.5um surround, Ch 2	F2	19
SFQ5A4	SFQ5A4-21-1-5retest	1.0um JJ flat topography, CBKR, 0.5um surround, Ch 2	F2	19
SFQ5A4	SFQ5A4-21-1-5retest	1.0um JJ flat topography, CBKR, 0.5um surround, Ch 2	G3	19
SFQ5A4	SFQ5A4-21-1-5retest	1.0um JJ flat topography, CBKR, 0.5um surround, Ch 2	B2	19
SFQ5A4	SFQ5A4-21-1-5retest	1.0um JJ flat topography, CBKR, 0.5um surround, Ch 2	A5	19
SFQ5A4	SFQ5A4-21-1-5retest	1.0um JJ flat topography, CBKR, 0.5um surround, Ch 2	C1	19
SFQ5A4	SFQ5A4-21-1-5retest	1.0um JJ flat topography, CBKR, 0.5um surround, Ch 2	B6	19
SFQ5A4	SFQ5A4-21-1-5retest	1.0um JJ flat topography, CBKR, 0.5um surround, Ch 2	B6	19
SFQ5A4	SFQ5A4-21-1-5retest	1.0um JJ flat topography, CBKR, 0.5um surround, Ch 2	C1	19
SFQ5A4	SFQ5A4-21-1-5retest	1.0um JJ flat topography, CBKR, 0.5um surround, Ch 2	G3	19
SFQ5A4	SFQ5A4-21-1-5retest	1.0um JJ flat topography, CBKR, 0.5um surround, Ch 2	C1	19
SFQ5A4	SFQ5A4-21-1-6retest	1.0um JJ flat topography, CBKR, 0.5um surround, Ch 2	B2	19
SFQ5A4	SFQ5A4-21-1-6retest	1.0um JJ flat topography, CBKR, 0.5um surround, Ch 2	B2	19
SFQ5A4	SFQ5A4-21-1-7retest	1.0um JJ flat topography, CBKR, 0.5um surround, Ch 2	E7	19
SFQ5A4	SFQ5A4-21-1-7retest	1.0um JJ flat topography, CBKR, 0.5um surround, Ch 2	F2	19
SFQ5A4	SFQ5A4-21-1-7retest	1.0um JJ flat topography, CBKR, 0.5um surround, Ch 2	B2	19
SFQ5A4	SFQ5A4-21-1-7retest	1.0um JJ flat topography, CBKR, 0.5um surround, Ch 2	G3	19
SFQ5A4	SFQ5A4-21-1-7retest	1.0um JJ flat topography, CBKR, 0.5um surround, Ch 2	A5	19
SFQ5A4	SFQ5A4-21-1-7retest	1.0um JJ flat topography, CBKR, 0.5um surround, Ch 2	G3	19
SFQ5A4	SFQ5A4-21-1-7retest	1.0um JJ flat topography, CBKR, 0.5um surround, Ch 2	A5	19
SFQ5A4	SFQ5A4-21-1-7retest	1.0um JJ flat topography, CBKR, 0.5um surround, Ch 2	F6	19
SFQ5A4	SFQ5A4-21-1-7retest	1.0um JJ flat topography, CBKR, 0.5um surround, Ch 2	B2	19
SFQ5A4	SFQ5A4-21-1-7retest	1.0um JJ flat topography, CBKR, 0.5um surround, Ch 2	F2	19
SFQ5A4	SFQ5A4-21-1-7retest	1.0um JJ flat topography, CBKR, 0.5um surround, Ch 2	F6	19
SFQ5A4	SFQ5A4-21-1-7retest	1.0um JJ flat topography, CBKR, 0.5um surround, Ch 2	B6	19
SFQ5A4	SFQ5A4-21-1-7retest	1.0um JJ flat topography, CBKR, 0.5um surround, Ch 2	F6	19
SFQ5A4	SFQ5A4-21-1-7retest	1.0um JJ flat topography, CBKR, 0.5um surround, Ch 2	F2	19
SFQ5A4	SFQ5A4-21-1-7retest	1.0um JJ flat topography, CBKR, 0.5um surround, Ch 2	G3	19
SFQ5A4	SFQ5A4-21-1-7retest	1.0um JJ flat topography, CBKR, 0.5um surround, Ch 2	C1	19
SFQ5A4	SFQ5A4-21-1-8	1.0um JJ flat topography, CBKR, 0.5um surround, Ch 2	G3	19
SFQ5A4	SFQ5A4-21-1-8	1.0um JJ flat topography, CBKR, 0.5um surround, Ch 2	A5	19
SFQ5A4	SFQ5A4-21-1-8	1.0um JJ flat topography, CBKR, 0.5um surround, Ch 2	E7	19
SFQ5A4	SFQ5A4-21-1-8	1.0um JJ flat topography, CBKR, 0.5um surround, Ch 2	B2	19
SFQ5A4	SFQ5A4-21-1-8	1.0um JJ flat topography, CBKR, 0.5um surround, Ch 2	E7	19
SFQ5A4	SFQ5A4-21-1-8	1.0um JJ flat topography, CBKR, 0.5um surround, Ch 2	E7	19
SFQ5A4	SFQ5A4-21-1-8	1.0um JJ flat topography, CBKR, 0.5um surround, Ch 2	B2	19
SFQ5A4	SFQ5A4-21-1-8	1.0um JJ flat topography, CBKR, 0.5um surround, Ch 2	A5	19
SFQ5A4	SFQ5A4-21-1-8	1.0um JJ flat topography, CBKR, 0.5um surround, Ch 2	E7	19
SFQ5A4	SFQ5A4-21-1-8	1.0um JJ flat topography, CBKR, 0.5um surround, Ch 2	B6	19
SFQ5A4	SFQ5A4-21-1-8	1.0um JJ flat topography, CBKR, 0.5um surround, Ch 2	E7	19
SFQ5A4	SFQ5A4-21-1-5retest	1.0um JJ flat topography, CBKR, 0.5um surround, Ch 2	B2	19.1
SFQ5A4	SFQ5A4-21-1-5retest	1.0um JJ flat topography, CBKR, 0.5um surround, Ch 2	F6	19.1
SFQ5A4	SFQ5A4-21-1-5retest	1.0um JJ flat topography, CBKR, 0.5um surround, Ch 2	A5	19.1
SFQ5A4	SFQ5A4-21-1-5retest	1.0um JJ flat topography, CBKR, 0.5um surround, Ch 2	C1	19.1
SFQ5A4	SFQ5A4-21-1-5retest	1.0um JJ flat topography, CBKR, 0.5um surround, Ch 2	G3	19.1
SFQ5A4	SFQ5A4-21-1-5retest	1.0um JJ flat topography, CBKR, 0.5um surround, Ch 2	B2	19.1
SFQ5A4	SFQ5A4-21-1-5retest	1.0um JJ flat topography, CBKR, 0.5um surround, Ch 2	B6	19.1
SFQ5A4	SFQ5A4-21-1-5retest	1.0um JJ flat topography, CBKR, 0.5um surround, Ch 2	F6	19.1
SFQ5A4	SFQ5A4-21-1-5retest	1.0um JJ flat topography, CBKR, 0.5um surround, Ch 2	C1	19.1
SFQ5A4	SFQ5A4-21-1-5retest	1.0um JJ flat topography, CBKR, 0.5um surround, Ch 2	F6	19.1
SFQ5A4	SFQ5A4-21-1-5retest	1.0um JJ flat topography, CBKR, 0.5um surround, Ch 2	F6	19.1
SFQ5A4	SFQ5A4-21-1-5retest	1.0um JJ flat topography, CBKR, 0.5um surround, Ch 2	B2	19.1
SFQ5A4	SFQ5A4-21-1-5retest	1.0um JJ flat topography, CBKR, 0.5um surround, Ch 2	B6	19.1
SFQ5A4	SFQ5A4-21-1-5retest	1.0um JJ flat topography, CBKR, 0.5um surround, Ch 2	G3	19.1
SFQ5A4	SFQ5A4-21-1-5retest	1.0um JJ flat topography, CBKR, 0.5um surround, Ch 2	A5	19.1
SFQ5A4	SFQ5A4-21-1-5retest	1.0um JJ flat topography, CBKR, 0.5um surround, Ch 2	B2	19.1
SFQ5A4	SFQ5A4-21-1-5retest	1.0um JJ flat topography, CBKR, 0.5um surround, Ch 2	B6	19.1
SFQ5A4	SFQ5A4-21-1-6retest	1.0um JJ flat topography, CBKR, 0.5um surround, Ch 2	B2	19.1
SFQ5A4	SFQ5A4-21-1-6retest	1.0um JJ flat topography, CBKR, 0.5um surround, Ch 2	E7	19.1
SFQ5A4	SFQ5A4-21-1-6retest	1.0um JJ flat topography, CBKR, 0.5um surround, Ch 2	A5	19.1
SFQ5A4	SFQ5A4-21-1-6retest	1.0um JJ flat topography, CBKR, 0.5um surround, Ch 2	G3	19.1
SFQ5A4	SFQ5A4-21-1-6retest	1.0um JJ flat topography, CBKR, 0.5um surround, Ch 2	A5	19.1
SFQ5A4	SFQ5A4-21-1-6retest	1.0um JJ flat topography, CBKR, 0.5um surround, Ch 2	B6	19.1
SFQ5A4	SFQ5A4-21-1-7retest	1.0um JJ flat topography, CBKR, 0.5um surround, Ch 2	G3	19.1
SFQ5A4	SFQ5A4-21-1-7retest	1.0um JJ flat topography, CBKR, 0.5um surround, Ch 2	F2	19.1
SFQ5A4	SFQ5A4-21-1-7retest	1.0um JJ flat topography, CBKR, 0.5um surround, Ch 2	C1	19.1
SFQ5A4	SFQ5A4-21-1-7retest	1.0um JJ flat topography, CBKR, 0.5um surround, Ch 2	E7	19.1
SFQ5A4	SFQ5A4-21-1-7retest	1.0um JJ flat topography, CBKR, 0.5um surround, Ch 2	F2	19.1
SFQ5A4	SFQ5A4-21-1-7retest	1.0um JJ flat topography, CBKR, 0.5um surround, Ch 2	F6	19.1
SFQ5A4	SFQ5A4-21-1-7retest	1.0um JJ flat topography, CBKR, 0.5um surround, Ch 2	B6	19.1
SFQ5A4	SFQ5A4-21-1-7retest	1.0um JJ flat topography, CBKR, 0.5um surround, Ch 2	B6	19.1
SFQ5A4	SFQ5A4-21-1-7retest	1.0um JJ flat topography, CBKR, 0.5um surround, Ch 2	F2	19.1
SFQ5A4	SFQ5A4-21-1-7retest	1.0um JJ flat topography, CBKR, 0.5um surround, Ch 2	A5	19.1
SFQ5A4	SFQ5A4-21-1-7retest	1.0um JJ flat topography, CBKR, 0.5um surround, Ch 2	B2	19.1
SFQ5A4	SFQ5A4-21-1-7retest	1.0um JJ flat topography, CBKR, 0.5um surround, Ch 2	F6	19.1
SFQ5A4	SFQ5A4-21-1-7retest	1.0um JJ flat topography, CBKR, 0.5um surround, Ch 2	A5	19.1
SFQ5A4	SFQ5A4-21-1-7retest	1.0um JJ flat topography, CBKR, 0.5um surround, Ch 2	C1	19.1
SFQ5A4	SFQ5A4-21-1-7retest	1.0um JJ flat topography, CBKR, 0.5um surround, Ch 2	F6	19.1
SFQ5A4	SFQ5A4-21-1-7retest	1.0um JJ flat topography, CBKR, 0.5um surround, Ch 2	A5	19.1
SFQ5A4	SFQ5A4-21-1-7retest	1.0um JJ flat topography, CBKR, 0.5um surround, Ch 2	B6	19.1
SFQ5A4	SFQ5A4-21-1-7retest	1.0um JJ flat topography, CBKR, 0.5um surround, Ch 2	G3	19.1
SFQ5A4	SFQ5A4-21-1-7retest	1.0um JJ flat topography, CBKR, 0.5um surround, Ch 2	A5	19.1
SFQ5A4	SFQ5A4-21-1-7retest	1.0um JJ flat topography, CBKR, 0.5um surround, Ch 2	B6	19.1
SFQ5A4	SFQ5A4-21-1-7retest	1.0um JJ flat topography, CBKR, 0.5um surround, Ch 2	E7	19.1
SFQ5A4	SFQ5A4-21-1-8	1.0um JJ flat topography, CBKR, 0.5um surround, Ch 2	F2	19.1
SFQ5A4	SFQ5A4-21-1-8	1.0um JJ flat topography, CBKR, 0.5um surround, Ch 2	F2	19.1
SFQ5A4	SFQ5A4-21-1-8	1.0um JJ flat topography, CBKR, 0.5um surround, Ch 2	B6	19.1
SFQ5A4	SFQ5A4-21-1-8	1.0um JJ flat topography, CBKR, 0.5um surround, Ch 2	B2	19.1
SFQ5A4	SFQ5A4-21-1-8	1.0um JJ flat topography, CBKR, 0.5um surround, Ch 2	B2	19.1
SFQ5A4	SFQ5A4-21-1-8	1.0um JJ flat topography, CBKR, 0.5um surround, Ch 2	G3	19.1
SFQ5A4	SFQ5A4-21-1-8	1.0um JJ flat topography, CBKR, 0.5um surround, Ch 2	C1	19.1
SFQ5A4	SFQ5A4-21-1-8	1.0um JJ flat topography, CBKR, 0.5um surround, Ch 2	B2	19.1
SFQ5A4	SFQ5A4-21-1-8	1.0um JJ flat topography, CBKR, 0.5um surround, Ch 2	F2	19.1
SFQ5A4	SFQ5A4-21-1-8	1.0um JJ flat topography, CBKR, 0.5um surround, Ch 2	G3	19.1
SFQ5A4	SFQ5A4-21-1-8	1.0um JJ flat topography, CBKR, 0.5um surround, Ch 2	B2	19.1
SFQ5A4	SFQ5A4-21-1-8	1.0um JJ flat topography, CBKR, 0.5um surround, Ch 2	F2	19.1
SFQ5A4	SFQ5A4-21-1-8	1.0um JJ flat topography, CBKR, 0.5um surround, Ch 2	B6	19.1
SFQ5A4	SFQ5A4-21-1-8	1.0um JJ flat topography, CBKR, 0.5um surround, Ch 2	F6	19.1
SFQ5A4	SFQ5A4-21-1-8	1.0um JJ flat topography, CBKR, 0.5um surround, Ch 2	B6	19.1
SFQ5A4	SFQ5A4-21-1-5retest	1.0um JJ flat topography, CBKR, 0.5um surround, Ch 2	B2	19.2
SFQ5A4	SFQ5A4-21-1-5retest	1.0um JJ flat topography, CBKR, 0.5um surround, Ch 2	F6	19.2
SFQ5A4	SFQ5A4-21-1-5retest	1.0um JJ flat topography, CBKR, 0.5um surround, Ch 2	G3	19.2
SFQ5A4	SFQ5A4-21-1-5retest	1.0um JJ flat topography, CBKR, 0.5um surround, Ch 2	F6	19.2
SFQ5A4	SFQ5A4-21-1-5retest	1.0um JJ flat topography, CBKR, 0.5um surround, Ch 2	G3	19.2
SFQ5A4	SFQ5A4-21-1-5retest	1.0um JJ flat topography, CBKR, 0.5um surround, Ch 2	B2	19.2
SFQ5A4	SFQ5A4-21-1-5retest	1.0um JJ flat topography, CBKR, 0.5um surround, Ch 2	B2	19.2
SFQ5A4	SFQ5A4-21-1-5retest	1.0um JJ flat topography, CBKR, 0.5um surround, Ch 2	A5	19.2
SFQ5A4	SFQ5A4-21-1-5retest	1.0um JJ flat topography, CBKR, 0.5um surround, Ch 2	G3	19.2
SFQ5A4	SFQ5A4-21-1-5retest	1.0um JJ flat topography, CBKR, 0.5um surround, Ch 2	E7	19.2
SFQ5A4	SFQ5A4-21-1-5retest	1.0um JJ flat topography, CBKR, 0.5um surround, Ch 2	F2	19.2
SFQ5A4	SFQ5A4-21-1-5retest	1.0um JJ flat topography, CBKR, 0.5um surround, Ch 2	F6	19.2
SFQ5A4	SFQ5A4-21-1-5retest	1.0um JJ flat topography, CBKR, 0.5um surround, Ch 2	F2	19.2
SFQ5A4	SFQ5A4-21-1-5retest	1.0um JJ flat topography, CBKR, 0.5um surround, Ch 2	E7	19.2
SFQ5A4	SFQ5A4-21-1-5retest	1.0um JJ flat topography, CBKR, 0.5um surround, Ch 2	F6	19.2
SFQ5A4	SFQ5A4-21-1-5retest	1.0um JJ flat topography, CBKR, 0.5um surround, Ch 2	A5	19.2
SFQ5A4	SFQ5A4-21-1-5retest	1.0um JJ flat topography, CBKR, 0.5um surround, Ch 2	G3	19.2
SFQ5A4	SFQ5A4-21-1-5retest	1.0um JJ flat topography, CBKR, 0.5um surround, Ch 2	C1	19.2
SFQ5A4	SFQ5A4-21-1-5retest	1.0um JJ flat topography, CBKR, 0.5um surround, Ch 2	F2	19.2
SFQ5A4	SFQ5A4-21-1-5retest	1.0um JJ flat topography, CBKR, 0.5um surround, Ch 2	B2	19.2
SFQ5A4	SFQ5A4-21-1-5retest	1.0um JJ flat topography, CBKR, 0.5um surround, Ch 2	B6	19.2
SFQ5A4	SFQ5A4-21-1-5retest	1.0um JJ flat topography, CBKR, 0.5um surround, Ch 2	F6	19.2
SFQ5A4	SFQ5A4-21-1-5retest	1.0um JJ flat topography, CBKR, 0.5um surround, Ch 2	G3	19.2
SFQ5A4	SFQ5A4-21-1-5retest	1.0um JJ flat topography, CBKR, 0.5um surround, Ch 2	B6	19.2
SFQ5A4	SFQ5A4-21-1-5retest	1.0um JJ flat topography, CBKR, 0.5um surround, Ch 2	G3	19.2
SFQ5A4	SFQ5A4-21-1-5retest	1.0um JJ flat topography, CBKR, 0.5um surround, Ch 2	F2	19.2
SFQ5A4	SFQ5A4-21-1-5retest	1.0um JJ flat topography, CBKR, 0.5um surround, Ch 2	G3	19.2
SFQ5A4	SFQ5A4-21-1-5retest	1.0um JJ flat topography, CBKR, 0.5um surround, Ch 2	B6	19.2
SFQ5A4	SFQ5A4-21-1-5retest	1.0um JJ flat topography, CBKR, 0.5um surround, Ch 2	F2	19.2
SFQ5A4	SFQ5A4-21-1-5retest	1.0um JJ flat topography, CBKR, 0.5um surround, Ch 2	C1	19.2
SFQ5A4	SFQ5A4-21-1-5retest	1.0um JJ flat topography, CBKR, 0.5um surround, Ch 2	G3	19.2
SFQ5A4	SFQ5A4-21-1-6retest	1.0um JJ flat topography, CBKR, 0.5um surround, Ch 2	G3	19.2
SFQ5A4	SFQ5A4-21-1-6retest	1.0um JJ flat topography, CBKR, 0.5um surround, Ch 2	F2	19.2
SFQ5A4	SFQ5A4-21-1-6retest	1.0um JJ flat topography, CBKR, 0.5um surround, Ch 2	F2	19.2
SFQ5A4	SFQ5A4-21-1-6retest	1.0um JJ flat topography, CBKR, 0.5um surround, Ch 2	C1	19.2
SFQ5A4	SFQ5A4-21-1-6retest	1.0um JJ flat topography, CBKR, 0.5um surround, Ch 2	F2	19.2
SFQ5A4	SFQ5A4-21-1-6retest	1.0um JJ flat topography, CBKR, 0.5um surround, Ch 2	F2	19.2
SFQ5A4	SFQ5A4-21-1-7retest	1.0um JJ flat topography, CBKR, 0.5um surround, Ch 2	F2	19.2
SFQ5A4	SFQ5A4-21-1-7retest	1.0um JJ flat topography, CBKR, 0.5um surround, Ch 2	E7	19.2
SFQ5A4	SFQ5A4-21-1-7retest	1.0um JJ flat topography, CBKR, 0.5um surround, Ch 2	F2	19.2
SFQ5A4	SFQ5A4-21-1-7retest	1.0um JJ flat topography, CBKR, 0.5um surround, Ch 2	E7	19.2
SFQ5A4	SFQ5A4-21-1-7retest	1.0um JJ flat topography, CBKR, 0.5um surround, Ch 2	F6	19.2
SFQ5A4	SFQ5A4-21-1-7retest	1.0um JJ flat topography, CBKR, 0.5um surround, Ch 2	F2	19.2
SFQ5A4	SFQ5A4-21-1-7retest	1.0um JJ flat topography, CBKR, 0.5um surround, Ch 2	E7	19.2
SFQ5A4	SFQ5A4-21-1-7retest	1.0um JJ flat topography, CBKR, 0.5um surround, Ch 2	C1	19.2
SFQ5A4	SFQ5A4-21-1-7retest	1.0um JJ flat topography, CBKR, 0.5um surround, Ch 2	C1	19.2
SFQ5A4	SFQ5A4-21-1-7retest	1.0um JJ flat topography, CBKR, 0.5um surround, Ch 2	B2	19.2
SFQ5A4	SFQ5A4-21-1-7retest	1.0um JJ flat topography, CBKR, 0.5um surround, Ch 2	G3	19.2
SFQ5A4	SFQ5A4-21-1-7retest	1.0um JJ flat topography, CBKR, 0.5um surround, Ch 2	C1	19.2
SFQ5A4	SFQ5A4-21-1-7retest	1.0um JJ flat topography, CBKR, 0.5um surround, Ch 2	E7	19.2
SFQ5A4	SFQ5A4-21-1-7retest	1.0um JJ flat topography, CBKR, 0.5um surround, Ch 2	C1	19.2
SFQ5A4	SFQ5A4-21-1-7retest	1.0um JJ flat topography, CBKR, 0.5um surround, Ch 2	C1	19.2
SFQ5A4	SFQ5A4-21-1-7retest	1.0um JJ flat topography, CBKR, 0.5um surround, Ch 2	F6	19.2
SFQ5A4	SFQ5A4-21-1-7retest	1.0um JJ flat topography, CBKR, 0.5um surround, Ch 2	B2	19.2
SFQ5A4	SFQ5A4-21-1-7retest	1.0um JJ flat topography, CBKR, 0.5um surround, Ch 2	A5	19.2
SFQ5A4	SFQ5A4-21-1-7retest	1.0um JJ flat topography, CBKR, 0.5um surround, Ch 2	C1	19.2
SFQ5A4	SFQ5A4-21-1-7retest	1.0um JJ flat topography, CBKR, 0.5um surround, Ch 2	B2	19.2
SFQ5A4	SFQ5A4-21-1-7retest	1.0um JJ flat topography, CBKR, 0.5um surround, Ch 2	B2	19.2
SFQ5A4	SFQ5A4-21-1-7retest	1.0um JJ flat topography, CBKR, 0.5um surround, Ch 2	F6	19.2
SFQ5A4	SFQ5A4-21-1-7retest	1.0um JJ flat topography, CBKR, 0.5um surround, Ch 2	G3	19.2
SFQ5A4	SFQ5A4-21-1-7retest	1.0um JJ flat topography, CBKR, 0.5um surround, Ch 2	F2	19.2
SFQ5A4	SFQ5A4-21-1-7retest	1.0um JJ flat topography, CBKR, 0.5um surround, Ch 2	F2	19.2
SFQ5A4	SFQ5A4-21-1-7retest	1.0um JJ flat topography, CBKR, 0.5um surround, Ch 2	F2	19.2
SFQ5A4	SFQ5A4-21-1-7retest	1.0um JJ flat topography, CBKR, 0.5um surround, Ch 2	B6	19.2
SFQ5A4	SFQ5A4-21-1-7retest	1.0um JJ flat topography, CBKR, 0.5um surround, Ch 2	E7	19.2
SFQ5A4	SFQ5A4-21-1-7retest	1.0um JJ flat topography, CBKR, 0.5um surround, Ch 2	A5	19.2
SFQ5A4	SFQ5A4-21-1-7retest	1.0um JJ flat topography, CBKR, 0.5um surround, Ch 2	D4	19.2
SFQ5A4	SFQ5A4-21-1-7retest	1.0um JJ flat topography, CBKR, 0.5um surround, Ch 2	G3	19.2
SFQ5A4	SFQ5A4-21-1-7retest	1.0um JJ flat topography, CBKR, 0.5um surround, Ch 2	E7	19.2
SFQ5A4	SFQ5A4-21-1-7retest	1.0um JJ flat topography, CBKR, 0.5um surround, Ch 2	A5	19.2
SFQ5A4	SFQ5A4-21-1-7retest	1.0um JJ flat topography, CBKR, 0.5um surround, Ch 2	F6	19.2
SFQ5A4	SFQ5A4-21-1-8	1.0um JJ flat topography, CBKR, 0.5um surround, Ch 2	C1	19.2
SFQ5A4	SFQ5A4-21-1-8	1.0um JJ flat topography, CBKR, 0.5um surround, Ch 2	E7	19.2
SFQ5A4	SFQ5A4-21-1-8	1.0um JJ flat topography, CBKR, 0.5um surround, Ch 2	F6	19.2
SFQ5A4	SFQ5A4-21-1-8	1.0um JJ flat topography, CBKR, 0.5um surround, Ch 2	F6	19.2
SFQ5A4	SFQ5A4-21-1-8	1.0um JJ flat topography, CBKR, 0.5um surround, Ch 2	F6	19.2
SFQ5A4	SFQ5A4-21-1-8	1.0um JJ flat topography, CBKR, 0.5um surround, Ch 2	B6	19.2
SFQ5A4	SFQ5A4-21-1-8	1.0um JJ flat topography, CBKR, 0.5um surround, Ch 2	F6	19.2
SFQ5A4	SFQ5A4-21-1-8	1.0um JJ flat topography, CBKR, 0.5um surround, Ch 2	C1	19.2
SFQ5A4	SFQ5A4-21-1-8	1.0um JJ flat topography, CBKR, 0.5um surround, Ch 2	B6	19.2
SFQ5A4	SFQ5A4-21-1-8	1.0um JJ flat topography, CBKR, 0.5um surround, Ch 2	B2	19.2
SFQ5A4	SFQ5A4-21-1-8	1.0um JJ flat topography, CBKR, 0.5um surround, Ch 2	C1	19.2
SFQ5A4	SFQ5A4-21-1-8	1.0um JJ flat topography, CBKR, 0.5um surround, Ch 2	G3	19.2
SFQ5A4	SFQ5A4-21-1-8	1.0um JJ flat topography, CBKR, 0.5um surround, Ch 2	B6	19.2
SFQ5A4	SFQ5A4-21-1-8	1.0um JJ flat topography, CBKR, 0.5um surround, Ch 2	B6	19.2
SFQ5A4	SFQ5A4-21-1-8	1.0um JJ flat topography, CBKR, 0.5um surround, Ch 2	G3	19.2
SFQ5A4	SFQ5A4-21-1-2bss	1.0um JJ flat topography, CBKR, 0.5um surround, Ch 2	C1	19.3
SFQ5A4	SFQ5A4-21-1-5retest	1.0um JJ flat topography, CBKR, 0.5um surround, Ch 2	B6	19.3
SFQ5A4	SFQ5A4-21-1-5retest	1.0um JJ flat topography, CBKR, 0.5um surround, Ch 2	E7	19.3
SFQ5A4	SFQ5A4-21-1-5retest	1.0um JJ flat topography, CBKR, 0.5um surround, Ch 2	F2	19.3
SFQ5A4	SFQ5A4-21-1-5retest	1.0um JJ flat topography, CBKR, 0.5um surround, Ch 2	C1	19.3
SFQ5A4	SFQ5A4-21-1-5retest	1.0um JJ flat topography, CBKR, 0.5um surround, Ch 2	C1	19.3
SFQ5A4	SFQ5A4-21-1-5retest	1.0um JJ flat topography, CBKR, 0.5um surround, Ch 2	G3	19.3
SFQ5A4	SFQ5A4-21-1-5retest	1.0um JJ flat topography, CBKR, 0.5um surround, Ch 2	B6	19.3
SFQ5A4	SFQ5A4-21-1-5retest	1.0um JJ flat topography, CBKR, 0.5um surround, Ch 2	B2	19.3
SFQ5A4	SFQ5A4-21-1-5retest	1.0um JJ flat topography, CBKR, 0.5um surround, Ch 2	G3	19.3
SFQ5A4	SFQ5A4-21-1-5retest	1.0um JJ flat topography, CBKR, 0.5um surround, Ch 2	F6	19.3
SFQ5A4	SFQ5A4-21-1-5retest	1.0um JJ flat topography, CBKR, 0.5um surround, Ch 2	F2	19.3
SFQ5A4	SFQ5A4-21-1-5retest	1.0um JJ flat topography, CBKR, 0.5um surround, Ch 2	B6	19.3
SFQ5A4	SFQ5A4-21-1-5retest	1.0um JJ flat topography, CBKR, 0.5um surround, Ch 2	F2	19.3
SFQ5A4	SFQ5A4-21-1-5retest	1.0um JJ flat topography, CBKR, 0.5um surround, Ch 2	A5	19.3
SFQ5A4	SFQ5A4-21-1-5retest	1.0um JJ flat topography, CBKR, 0.5um surround, Ch 2	E7	19.3
SFQ5A4	SFQ5A4-21-1-5retest	1.0um JJ flat topography, CBKR, 0.5um surround, Ch 2	B2	19.3
SFQ5A4	SFQ5A4-21-1-5retest	1.0um JJ flat topography, CBKR, 0.5um surround, Ch 2	F2	19.3
SFQ5A4	SFQ5A4-21-1-5retest	1.0um JJ flat topography, CBKR, 0.5um surround, Ch 2	F2	19.3
SFQ5A4	SFQ5A4-21-1-5retest	1.0um JJ flat topography, CBKR, 0.5um surround, Ch 2	F2	19.3
SFQ5A4	SFQ5A4-21-1-5retest	1.0um JJ flat topography, CBKR, 0.5um surround, Ch 2	E7	19.3
SFQ5A4	SFQ5A4-21-1-5retest	1.0um JJ flat topography, CBKR, 0.5um surround, Ch 2	B6	19.3
SFQ5A4	SFQ5A4-21-1-5retest	1.0um JJ flat topography, CBKR, 0.5um surround, Ch 2	F6	19.3
SFQ5A4	SFQ5A4-21-1-6retest	1.0um JJ flat topography, CBKR, 0.5um surround, Ch 2	B2	19.3
SFQ5A4	SFQ5A4-21-1-6retest	1.0um JJ flat topography, CBKR, 0.5um surround, Ch 2	F2	19.3
SFQ5A4	SFQ5A4-21-1-6retest	1.0um JJ flat topography, CBKR, 0.5um surround, Ch 2	B2	19.3
SFQ5A4	SFQ5A4-21-1-6retest	1.0um JJ flat topography, CBKR, 0.5um surround, Ch 2	F2	19.3
SFQ5A4	SFQ5A4-21-1-6retest	1.0um JJ flat topography, CBKR, 0.5um surround, Ch 2	F2	19.3
SFQ5A4	SFQ5A4-21-1-6retest	1.0um JJ flat topography, CBKR, 0.5um surround, Ch 2	G3	19.3
SFQ5A4	SFQ5A4-21-1-6retest	1.0um JJ flat topography, CBKR, 0.5um surround, Ch 2	F2	19.3
SFQ5A4	SFQ5A4-21-1-7retest	1.0um JJ flat topography, CBKR, 0.5um surround, Ch 2	G3	19.3
SFQ5A4	SFQ5A4-21-1-7retest	1.0um JJ flat topography, CBKR, 0.5um surround, Ch 2	C1	19.3
SFQ5A4	SFQ5A4-21-1-7retest	1.0um JJ flat topography, CBKR, 0.5um surround, Ch 2	B6	19.3
SFQ5A4	SFQ5A4-21-1-7retest	1.0um JJ flat topography, CBKR, 0.5um surround, Ch 2	F2	19.3
SFQ5A4	SFQ5A4-21-1-7retest	1.0um JJ flat topography, CBKR, 0.5um surround, Ch 2	C1	19.3
SFQ5A4	SFQ5A4-21-1-7retest	1.0um JJ flat topography, CBKR, 0.5um surround, Ch 2	B2	19.3
SFQ5A4	SFQ5A4-21-1-7retest	1.0um JJ flat topography, CBKR, 0.5um surround, Ch 2	B2	19.3
SFQ5A4	SFQ5A4-21-1-7retest	1.0um JJ flat topography, CBKR, 0.5um surround, Ch 2	A5	19.3
SFQ5A4	SFQ5A4-21-1-7retest	1.0um JJ flat topography, CBKR, 0.5um surround, Ch 2	F6	19.3
SFQ5A4	SFQ5A4-21-1-7retest	1.0um JJ flat topography, CBKR, 0.5um surround, Ch 2	A5	19.3
SFQ5A4	SFQ5A4-21-1-7retest	1.0um JJ flat topography, CBKR, 0.5um surround, Ch 2	C1	19.3
SFQ5A4	SFQ5A4-21-1-7retest	1.0um JJ flat topography, CBKR, 0.5um surround, Ch 2	B2	19.3
SFQ5A4	SFQ5A4-21-1-7retest	1.0um JJ flat topography, CBKR, 0.5um surround, Ch 2	C1	19.3
SFQ5A4	SFQ5A4-21-1-7retest	1.0um JJ flat topography, CBKR, 0.5um surround, Ch 2	E7	19.3
SFQ5A4	SFQ5A4-21-1-7retest	1.0um JJ flat topography, CBKR, 0.5um surround, Ch 2	B2	19.3
SFQ5A4	SFQ5A4-21-1-7retest	1.0um JJ flat topography, CBKR, 0.5um surround, Ch 2	G3	19.3
SFQ5A4	SFQ5A4-21-1-7retest	1.0um JJ flat topography, CBKR, 0.5um surround, Ch 2	F2	19.3
SFQ5A4	SFQ5A4-21-1-7retest	1.0um JJ flat topography, CBKR, 0.5um surround, Ch 2	C1	19.3
SFQ5A4	SFQ5A4-21-1-7retest	1.0um JJ flat topography, CBKR, 0.5um surround, Ch 2	C1	19.3
SFQ5A4	SFQ5A4-21-1-7retest	1.0um JJ flat topography, CBKR, 0.5um surround, Ch 2	C1	19.3
SFQ5A4	SFQ5A4-21-1-7retest	1.0um JJ flat topography, CBKR, 0.5um surround, Ch 2	F6	19.3
SFQ5A4	SFQ5A4-21-1-7retest	1.0um JJ flat topography, CBKR, 0.5um surround, Ch 2	C1	19.3
SFQ5A4	SFQ5A4-21-1-7retest	1.0um JJ flat topography, CBKR, 0.5um surround, Ch 2	F2	19.3
SFQ5A4	SFQ5A4-21-1-7retest	1.0um JJ flat topography, CBKR, 0.5um surround, Ch 2	A5	19.3
SFQ5A4	SFQ5A4-21-1-7retest	1.0um JJ flat topography, CBKR, 0.5um surround, Ch 2	F6	19.3
SFQ5A4	SFQ5A4-21-1-7retest	1.0um JJ flat topography, CBKR, 0.5um surround, Ch 2	C1	19.3
SFQ5A4	SFQ5A4-21-1-7retest	1.0um JJ flat topography, CBKR, 0.5um surround, Ch 2	B2	19.3
SFQ5A4	SFQ5A4-21-1-7retest	1.0um JJ flat topography, CBKR, 0.5um surround, Ch 2	G3	19.3
SFQ5A4	SFQ5A4-21-1-7retest	1.0um JJ flat topography, CBKR, 0.5um surround, Ch 2	B2	19.3
SFQ5A4	SFQ5A4-21-1-7retest	1.0um JJ flat topography, CBKR, 0.5um surround, Ch 2	B2	19.3
SFQ5A4	SFQ5A4-21-1-7retest	1.0um JJ flat topography, CBKR, 0.5um surround, Ch 2	C1	19.3
SFQ5A4	SFQ5A4-21-1-8	1.0um JJ flat topography, CBKR, 0.5um surround, Ch 2	B6	19.3
SFQ5A4	SFQ5A4-21-1-8	1.0um JJ flat topography, CBKR, 0.5um surround, Ch 2	C1	19.3
SFQ5A4	SFQ5A4-21-1-8	1.0um JJ flat topography, CBKR, 0.5um surround, Ch 2	G3	19.3
SFQ5A4	SFQ5A4-21-1-8	1.0um JJ flat topography, CBKR, 0.5um surround, Ch 2	G3	19.3
SFQ5A4	SFQ5A4-21-1-8	1.0um JJ flat topography, CBKR, 0.5um surround, Ch 2	F2	19.3
SFQ5A4	SFQ5A4-21-1-8	1.0um JJ flat topography, CBKR, 0.5um surround, Ch 2	D4	19.3
SFQ5A4	SFQ5A4-21-1-8	1.0um JJ flat topography, CBKR, 0.5um surround, Ch 2	E7	19.3
SFQ5A4	SFQ5A4-21-1-8	1.0um JJ flat topography, CBKR, 0.5um surround, Ch 2	F6	19.3
SFQ5A4	SFQ5A4-21-1-8	1.0um JJ flat topography, CBKR, 0.5um surround, Ch 2	E7	19.3
SFQ5A4	SFQ5A4-21-1-5retest	1.0um JJ flat topography, CBKR, 0.5um surround, Ch 2	E7	19.4
SFQ5A4	SFQ5A4-21-1-5retest	1.0um JJ flat topography, CBKR, 0.5um surround, Ch 2	B2	19.4
SFQ5A4	SFQ5A4-21-1-5retest	1.0um JJ flat topography, CBKR, 0.5um surround, Ch 2	B6	19.4
SFQ5A4	SFQ5A4-21-1-5retest	1.0um JJ flat topography, CBKR, 0.5um surround, Ch 2	F2	19.4
SFQ5A4	SFQ5A4-21-1-5retest	1.0um JJ flat topography, CBKR, 0.5um surround, Ch 2	C1	19.4
SFQ5A4	SFQ5A4-21-1-5retest	1.0um JJ flat topography, CBKR, 0.5um surround, Ch 2	B2	19.4
SFQ5A4	SFQ5A4-21-1-5retest	1.0um JJ flat topography, CBKR, 0.5um surround, Ch 2	F2	19.4
SFQ5A4	SFQ5A4-21-1-5retest	1.0um JJ flat topography, CBKR, 0.5um surround, Ch 2	F2	19.4
SFQ5A4	SFQ5A4-21-1-5retest	1.0um JJ flat topography, CBKR, 0.5um surround, Ch 2	B6	19.4
SFQ5A4	SFQ5A4-21-1-5retest	1.0um JJ flat topography, CBKR, 0.5um surround, Ch 2	B6	19.4
SFQ5A4	SFQ5A4-21-1-5retest	1.0um JJ flat topography, CBKR, 0.5um surround, Ch 2	F2	19.4
SFQ5A4	SFQ5A4-21-1-5retest	1.0um JJ flat topography, CBKR, 0.5um surround, Ch 2	E7	19.4
SFQ5A4	SFQ5A4-21-1-5retest	1.0um JJ flat topography, CBKR, 0.5um surround, Ch 2	G3	19.4
SFQ5A4	SFQ5A4-21-1-5retest	1.0um JJ flat topography, CBKR, 0.5um surround, Ch 2	G3	19.4
SFQ5A4	SFQ5A4-21-1-5retest	1.0um JJ flat topography, CBKR, 0.5um surround, Ch 2	G3	19.4
SFQ5A4	SFQ5A4-21-1-5retest	1.0um JJ flat topography, CBKR, 0.5um surround, Ch 2	G3	19.4
SFQ5A4	SFQ5A4-21-1-5retest	1.0um JJ flat topography, CBKR, 0.5um surround, Ch 2	B2	19.4
SFQ5A4	SFQ5A4-21-1-5retest	1.0um JJ flat topography, CBKR, 0.5um surround, Ch 2	E7	19.4
SFQ5A4	SFQ5A4-21-1-5retest	1.0um JJ flat topography, CBKR, 0.5um surround, Ch 2	B6	19.4
SFQ5A4	SFQ5A4-21-1-5retest	1.0um JJ flat topography, CBKR, 0.5um surround, Ch 2	C1	19.4
SFQ5A4	SFQ5A4-21-1-5retest	1.0um JJ flat topography, CBKR, 0.5um surround, Ch 2	F6	19.4
SFQ5A4	SFQ5A4-21-1-5retest	1.0um JJ flat topography, CBKR, 0.5um surround, Ch 2	B2	19.4
SFQ5A4	SFQ5A4-21-1-5retest	1.0um JJ flat topography, CBKR, 0.5um surround, Ch 2	G3	19.4
SFQ5A4	SFQ5A4-21-1-5retest	1.0um JJ flat topography, CBKR, 0.5um surround, Ch 2	G3	19.4
SFQ5A4	SFQ5A4-21-1-5retest	1.0um JJ flat topography, CBKR, 0.5um surround, Ch 2	B6	19.4
SFQ5A4	SFQ5A4-21-1-5retest	1.0um JJ flat topography, CBKR, 0.5um surround, Ch 2	G3	19.4
SFQ5A4	SFQ5A4-21-1-5retest	1.0um JJ flat topography, CBKR, 0.5um surround, Ch 2	F2	19.4
SFQ5A4	SFQ5A4-21-1-5retest	1.0um JJ flat topography, CBKR, 0.5um surround, Ch 2	B6	19.4
SFQ5A4	SFQ5A4-21-1-5retest	1.0um JJ flat topography, CBKR, 0.5um surround, Ch 2	F6	19.4
SFQ5A4	SFQ5A4-21-1-6retest	1.0um JJ flat topography, CBKR, 0.5um surround, Ch 2	F2	19.4
SFQ5A4	SFQ5A4-21-1-6retest	1.0um JJ flat topography, CBKR, 0.5um surround, Ch 2	F2	19.4
SFQ5A4	SFQ5A4-21-1-6retest	1.0um JJ flat topography, CBKR, 0.5um surround, Ch 2	B6	19.4
SFQ5A4	SFQ5A4-21-1-6retest	1.0um JJ flat topography, CBKR, 0.5um surround, Ch 2	G3	19.4
SFQ5A4	SFQ5A4-21-1-6retest	1.0um JJ flat topography, CBKR, 0.5um surround, Ch 2	G3	19.4
SFQ5A4	SFQ5A4-21-1-6retest	1.0um JJ flat topography, CBKR, 0.5um surround, Ch 2	C1	19.4
SFQ5A4	SFQ5A4-21-1-6retest	1.0um JJ flat topography, CBKR, 0.5um surround, Ch 2	C1	19.4
SFQ5A4	SFQ5A4-21-1-6retest	1.0um JJ flat topography, CBKR, 0.5um surround, Ch 2	B2	19.4
SFQ5A4	SFQ5A4-21-1-6retest	1.0um JJ flat topography, CBKR, 0.5um surround, Ch 2	G3	19.4
SFQ5A4	SFQ5A4-21-1-6retest	1.0um JJ flat topography, CBKR, 0.5um surround, Ch 2	F6	19.4
SFQ5A4	SFQ5A4-21-1-6retest	1.0um JJ flat topography, CBKR, 0.5um surround, Ch 2	B2	19.4
SFQ5A4	SFQ5A4-21-1-6retest	1.0um JJ flat topography, CBKR, 0.5um surround, Ch 2	G3	19.4
SFQ5A4	SFQ5A4-21-1-6retest	1.0um JJ flat topography, CBKR, 0.5um surround, Ch 2	F2	19.4
SFQ5A4	SFQ5A4-21-1-6retest	1.0um JJ flat topography, CBKR, 0.5um surround, Ch 2	F2	19.4
SFQ5A4	SFQ5A4-21-1-7retest	1.0um JJ flat topography, CBKR, 0.5um surround, Ch 2	A5	19.4
SFQ5A4	SFQ5A4-21-1-7retest	1.0um JJ flat topography, CBKR, 0.5um surround, Ch 2	G3	19.4
SFQ5A4	SFQ5A4-21-1-7retest	1.0um JJ flat topography, CBKR, 0.5um surround, Ch 2	C1	19.4
SFQ5A4	SFQ5A4-21-1-7retest	1.0um JJ flat topography, CBKR, 0.5um surround, Ch 2	B6	19.4
SFQ5A4	SFQ5A4-21-1-7retest	1.0um JJ flat topography, CBKR, 0.5um surround, Ch 2	C1	19.4
SFQ5A4	SFQ5A4-21-1-7retest	1.0um JJ flat topography, CBKR, 0.5um surround, Ch 2	B6	19.4
SFQ5A4	SFQ5A4-21-1-7retest	1.0um JJ flat topography, CBKR, 0.5um surround, Ch 2	C1	19.4
SFQ5A4	SFQ5A4-21-1-7retest	1.0um JJ flat topography, CBKR, 0.5um surround, Ch 2	A5	19.4
SFQ5A4	SFQ5A4-21-1-7retest	1.0um JJ flat topography, CBKR, 0.5um surround, Ch 2	F2	19.4
SFQ5A4	SFQ5A4-21-1-7retest	1.0um JJ flat topography, CBKR, 0.5um surround, Ch 2	G3	19.4
SFQ5A4	SFQ5A4-21-1-7retest	1.0um JJ flat topography, CBKR, 0.5um surround, Ch 2	E7	19.4
SFQ5A4	SFQ5A4-21-1-7retest	1.0um JJ flat topography, CBKR, 0.5um surround, Ch 2	F6	19.4
SFQ5A4	SFQ5A4-21-1-7retest	1.0um JJ flat topography, CBKR, 0.5um surround, Ch 2	B6	19.4
SFQ5A4	SFQ5A4-21-1-7retest	1.0um JJ flat topography, CBKR, 0.5um surround, Ch 2	C1	19.4
SFQ5A4	SFQ5A4-21-1-7retest	1.0um JJ flat topography, CBKR, 0.5um surround, Ch 2	C1	19.4
SFQ5A4	SFQ5A4-21-1-7retest	1.0um JJ flat topography, CBKR, 0.5um surround, Ch 2	A5	19.4
SFQ5A4	SFQ5A4-21-1-7retest	1.0um JJ flat topography, CBKR, 0.5um surround, Ch 2	C1	19.4
SFQ5A4	SFQ5A4-21-1-7retest	1.0um JJ flat topography, CBKR, 0.5um surround, Ch 2	F6	19.4
SFQ5A4	SFQ5A4-21-1-7retest	1.0um JJ flat topography, CBKR, 0.5um surround, Ch 2	F2	19.4
SFQ5A4	SFQ5A4-21-1-7retest	1.0um JJ flat topography, CBKR, 0.5um surround, Ch 2	G3	19.4
SFQ5A4	SFQ5A4-21-1-7retest	1.0um JJ flat topography, CBKR, 0.5um surround, Ch 2	B2	19.4
SFQ5A4	SFQ5A4-21-1-7retest	1.0um JJ flat topography, CBKR, 0.5um surround, Ch 2	G3	19.4
SFQ5A4	SFQ5A4-21-1-7retest	1.0um JJ flat topography, CBKR, 0.5um surround, Ch 2	C1	19.4
SFQ5A4	SFQ5A4-21-1-7retest	1.0um JJ flat topography, CBKR, 0.5um surround, Ch 2	G3	19.4
SFQ5A4	SFQ5A4-21-1-7retest	1.0um JJ flat topography, CBKR, 0.5um surround, Ch 2	A5	19.4
SFQ5A4	SFQ5A4-21-1-8	1.0um JJ flat topography, CBKR, 0.5um surround, Ch 2	B6	19.4
SFQ5A4	SFQ5A4-21-1-8	1.0um JJ flat topography, CBKR, 0.5um surround, Ch 2	B2	19.4
SFQ5A4	SFQ5A4-21-1-8	1.0um JJ flat topography, CBKR, 0.5um surround, Ch 2	F6	19.4
SFQ5A4	SFQ5A4-21-1-8	1.0um JJ flat topography, CBKR, 0.5um surround, Ch 2	F6	19.4
SFQ5A4	SFQ5A4-21-1-8	1.0um JJ flat topography, CBKR, 0.5um surround, Ch 2	B6	19.4
SFQ5A4	SFQ5A4-21-1-8	1.0um JJ flat topography, CBKR, 0.5um surround, Ch 2	F6	19.4
SFQ5A4	SFQ5A4-21-1-8	1.0um JJ flat topography, CBKR, 0.5um surround, Ch 2	F6	19.4
SFQ5A4	SFQ5A4-21-1-8	1.0um JJ flat topography, CBKR, 0.5um surround, Ch 2	G3	19.4
SFQ5A4	SFQ5A4-21-1-8	1.0um JJ flat topography, CBKR, 0.5um surround, Ch 2	E7	19.4
SFQ5A4	SFQ5A4-21-1-8	1.0um JJ flat topography, CBKR, 0.5um surround, Ch 2	G3	19.4
SFQ5A4	SFQ5A4-21-1-8	1.0um JJ flat topography, CBKR, 0.5um surround, Ch 2	F6	19.4
SFQ5A4	SFQ5A4-21-1-8	1.0um JJ flat topography, CBKR, 0.5um surround, Ch 2	F2	19.4
SFQ5A4	SFQ5A4-21-1-8	1.0um JJ flat topography, CBKR, 0.5um surround, Ch 2	E7	19.4
SFQ5A4	SFQ5A4-21-1-8	1.0um JJ flat topography, CBKR, 0.5um surround, Ch 2	E7	19.4
SFQ5A4	SFQ5A4-21-1-8	1.0um JJ flat topography, CBKR, 0.5um surround, Ch 2	F2	19.4
SFQ5A4	SFQ5A4-21-1-8	1.0um JJ flat topography, CBKR, 0.5um surround, Ch 2	D4	19.4
SFQ5A4	SFQ5A4-21-1-8	1.0um JJ flat topography, CBKR, 0.5um surround, Ch 2	A5	19.4
SFQ5A4	SFQ5A4-21-1-8	1.0um JJ flat topography, CBKR, 0.5um surround, Ch 2	A5	19.4
SFQ5A4	SFQ5A4-21-1-3retest	1.0um JJ flat topography, CBKR, 0.5um surround, Ch 2	A5	19.5
SFQ5A4	SFQ5A4-21-1-5retest	1.0um JJ flat topography, CBKR, 0.5um surround, Ch 2	F2	19.5
SFQ5A4	SFQ5A4-21-1-5retest	1.0um JJ flat topography, CBKR, 0.5um surround, Ch 2	F6	19.5
SFQ5A4	SFQ5A4-21-1-5retest	1.0um JJ flat topography, CBKR, 0.5um surround, Ch 2	E7	19.5
SFQ5A4	SFQ5A4-21-1-5retest	1.0um JJ flat topography, CBKR, 0.5um surround, Ch 2	B6	19.5
SFQ5A4	SFQ5A4-21-1-5retest	1.0um JJ flat topography, CBKR, 0.5um surround, Ch 2	A5	19.5
SFQ5A4	SFQ5A4-21-1-5retest	1.0um JJ flat topography, CBKR, 0.5um surround, Ch 2	A5	19.5
SFQ5A4	SFQ5A4-21-1-5retest	1.0um JJ flat topography, CBKR, 0.5um surround, Ch 2	B2	19.5
SFQ5A4	SFQ5A4-21-1-5retest	1.0um JJ flat topography, CBKR, 0.5um surround, Ch 2	F6	19.5
SFQ5A4	SFQ5A4-21-1-5retest	1.0um JJ flat topography, CBKR, 0.5um surround, Ch 2	E7	19.5
SFQ5A4	SFQ5A4-21-1-5retest	1.0um JJ flat topography, CBKR, 0.5um surround, Ch 2	B2	19.5
SFQ5A4	SFQ5A4-21-1-5retest	1.0um JJ flat topography, CBKR, 0.5um surround, Ch 2	F2	19.5
SFQ5A4	SFQ5A4-21-1-5retest	1.0um JJ flat topography, CBKR, 0.5um surround, Ch 2	C1	19.5
SFQ5A4	SFQ5A4-21-1-5retest	1.0um JJ flat topography, CBKR, 0.5um surround, Ch 2	E7	19.5
SFQ5A4	SFQ5A4-21-1-5retest	1.0um JJ flat topography, CBKR, 0.5um surround, Ch 2	F6	19.5
SFQ5A4	SFQ5A4-21-1-5retest	1.0um JJ flat topography, CBKR, 0.5um surround, Ch 2	F2	19.5
SFQ5A4	SFQ5A4-21-1-5retest	1.0um JJ flat topography, CBKR, 0.5um surround, Ch 2	A5	19.5
SFQ5A4	SFQ5A4-21-1-5retest	1.0um JJ flat topography, CBKR, 0.5um surround, Ch 2	F6	19.5
SFQ5A4	SFQ5A4-21-1-5retest	1.0um JJ flat topography, CBKR, 0.5um surround, Ch 2	E7	19.5
SFQ5A4	SFQ5A4-21-1-5retest	1.0um JJ flat topography, CBKR, 0.5um surround, Ch 2	F2	19.5
SFQ5A4	SFQ5A4-21-1-5retest	1.0um JJ flat topography, CBKR, 0.5um surround, Ch 2	B6	19.5
SFQ5A4	SFQ5A4-21-1-5retest	1.0um JJ flat topography, CBKR, 0.5um surround, Ch 2	B2	19.5
SFQ5A4	SFQ5A4-21-1-5retest	1.0um JJ flat topography, CBKR, 0.5um surround, Ch 2	A5	19.5
SFQ5A4	SFQ5A4-21-1-5retest	1.0um JJ flat topography, CBKR, 0.5um surround, Ch 2	B2	19.5
SFQ5A4	SFQ5A4-21-1-6retest	1.0um JJ flat topography, CBKR, 0.5um surround, Ch 2	B2	19.5
SFQ5A4	SFQ5A4-21-1-6retest	1.0um JJ flat topography, CBKR, 0.5um surround, Ch 2	G3	19.5
SFQ5A4	SFQ5A4-21-1-6retest	1.0um JJ flat topography, CBKR, 0.5um surround, Ch 2	G3	19.5
SFQ5A4	SFQ5A4-21-1-6retest	1.0um JJ flat topography, CBKR, 0.5um surround, Ch 2	G3	19.5
SFQ5A4	SFQ5A4-21-1-6retest	1.0um JJ flat topography, CBKR, 0.5um surround, Ch 2	F2	19.5
SFQ5A4	SFQ5A4-21-1-6retest	1.0um JJ flat topography, CBKR, 0.5um surround, Ch 2	G3	19.5
SFQ5A4	SFQ5A4-21-1-6retest	1.0um JJ flat topography, CBKR, 0.5um surround, Ch 2	B2	19.5
SFQ5A4	SFQ5A4-21-1-6retest	1.0um JJ flat topography, CBKR, 0.5um surround, Ch 2	A5	19.5
SFQ5A4	SFQ5A4-21-1-6retest	1.0um JJ flat topography, CBKR, 0.5um surround, Ch 2	C1	19.5
SFQ5A4	SFQ5A4-21-1-6retest	1.0um JJ flat topography, CBKR, 0.5um surround, Ch 2	B6	19.5
SFQ5A4	SFQ5A4-21-1-6retest	1.0um JJ flat topography, CBKR, 0.5um surround, Ch 2	G3	19.5
SFQ5A4	SFQ5A4-21-1-6retest	1.0um JJ flat topography, CBKR, 0.5um surround, Ch 2	B2	19.5
SFQ5A4	SFQ5A4-21-1-6retest	1.0um JJ flat topography, CBKR, 0.5um surround, Ch 2	G3	19.5
SFQ5A4	SFQ5A4-21-1-6retest	1.0um JJ flat topography, CBKR, 0.5um surround, Ch 2	F6	19.5
SFQ5A4	SFQ5A4-21-1-6retest	1.0um JJ flat topography, CBKR, 0.5um surround, Ch 2	F2	19.5
SFQ5A4	SFQ5A4-21-1-6retest	1.0um JJ flat topography, CBKR, 0.5um surround, Ch 2	A5	19.5
SFQ5A4	SFQ5A4-21-1-6retest	1.0um JJ flat topography, CBKR, 0.5um surround, Ch 2	G3	19.5
SFQ5A4	SFQ5A4-21-1-6retest	1.0um JJ flat topography, CBKR, 0.5um surround, Ch 2	C1	19.5
SFQ5A4	SFQ5A4-21-1-6retest	1.0um JJ flat topography, CBKR, 0.5um surround, Ch 2	F2	19.5
SFQ5A4	SFQ5A4-21-1-6retest	1.0um JJ flat topography, CBKR, 0.5um surround, Ch 2	F6	19.5
SFQ5A4	SFQ5A4-21-1-7retest	1.0um JJ flat topography, CBKR, 0.5um surround, Ch 2	F6	19.5
SFQ5A4	SFQ5A4-21-1-7retest	1.0um JJ flat topography, CBKR, 0.5um surround, Ch 2	C1	19.5
SFQ5A4	SFQ5A4-21-1-7retest	1.0um JJ flat topography, CBKR, 0.5um surround, Ch 2	B6	19.5
SFQ5A4	SFQ5A4-21-1-7retest	1.0um JJ flat topography, CBKR, 0.5um surround, Ch 2	E7	19.5
SFQ5A4	SFQ5A4-21-1-7retest	1.0um JJ flat topography, CBKR, 0.5um surround, Ch 2	F2	19.5
SFQ5A4	SFQ5A4-21-1-7retest	1.0um JJ flat topography, CBKR, 0.5um surround, Ch 2	A5	19.5
SFQ5A4	SFQ5A4-21-1-7retest	1.0um JJ flat topography, CBKR, 0.5um surround, Ch 2	C1	19.5
SFQ5A4	SFQ5A4-21-1-7retest	1.0um JJ flat topography, CBKR, 0.5um surround, Ch 2	G3	19.5
SFQ5A4	SFQ5A4-21-1-7retest	1.0um JJ flat topography, CBKR, 0.5um surround, Ch 2	C1	19.5
SFQ5A4	SFQ5A4-21-1-7retest	1.0um JJ flat topography, CBKR, 0.5um surround, Ch 2	B6	19.5
SFQ5A4	SFQ5A4-21-1-7retest	1.0um JJ flat topography, CBKR, 0.5um surround, Ch 2	B6	19.5
SFQ5A4	SFQ5A4-21-1-7retest	1.0um JJ flat topography, CBKR, 0.5um surround, Ch 2	C1	19.5
SFQ5A4	SFQ5A4-21-1-7retest	1.0um JJ flat topography, CBKR, 0.5um surround, Ch 2	F6	19.5
SFQ5A4	SFQ5A4-21-1-7retest	1.0um JJ flat topography, CBKR, 0.5um surround, Ch 2	B2	19.5
SFQ5A4	SFQ5A4-21-1-7retest	1.0um JJ flat topography, CBKR, 0.5um surround, Ch 2	E7	19.5
SFQ5A4	SFQ5A4-21-1-7retest	1.0um JJ flat topography, CBKR, 0.5um surround, Ch 2	A5	19.5
SFQ5A4	SFQ5A4-21-1-7retest	1.0um JJ flat topography, CBKR, 0.5um surround, Ch 2	F2	19.5
SFQ5A4	SFQ5A4-21-1-7retest	1.0um JJ flat topography, CBKR, 0.5um surround, Ch 2	A5	19.5
SFQ5A4	SFQ5A4-21-1-7retest	1.0um JJ flat topography, CBKR, 0.5um surround, Ch 2	B2	19.5
SFQ5A4	SFQ5A4-21-1-7retest	1.0um JJ flat topography, CBKR, 0.5um surround, Ch 2	A5	19.5
SFQ5A4	SFQ5A4-21-1-7retest	1.0um JJ flat topography, CBKR, 0.5um surround, Ch 2	G3	19.5
SFQ5A4	SFQ5A4-21-1-7retest	1.0um JJ flat topography, CBKR, 0.5um surround, Ch 2	B2	19.5
SFQ5A4	SFQ5A4-21-1-7retest	1.0um JJ flat topography, CBKR, 0.5um surround, Ch 2	A5	19.5
SFQ5A4	SFQ5A4-21-1-7retest	1.0um JJ flat topography, CBKR, 0.5um surround, Ch 2	A5	19.5
SFQ5A4	SFQ5A4-21-1-7retest	1.0um JJ flat topography, CBKR, 0.5um surround, Ch 2	G3	19.5
SFQ5A4	SFQ5A4-21-1-7retest	1.0um JJ flat topography, CBKR, 0.5um surround, Ch 2	E7	19.5
SFQ5A4	SFQ5A4-21-1-7retest	1.0um JJ flat topography, CBKR, 0.5um surround, Ch 2	E7	19.5
SFQ5A4	SFQ5A4-21-1-7retest	1.0um JJ flat topography, CBKR, 0.5um surround, Ch 2	F2	19.5
SFQ5A4	SFQ5A4-21-1-7retest	1.0um JJ flat topography, CBKR, 0.5um surround, Ch 2	D4	19.5
SFQ5A4	SFQ5A4-21-1-8	1.0um JJ flat topography, CBKR, 0.5um surround, Ch 2	E7	19.5
SFQ5A4	SFQ5A4-21-1-8	1.0um JJ flat topography, CBKR, 0.5um surround, Ch 2	F6	19.5
SFQ5A4	SFQ5A4-21-1-8	1.0um JJ flat topography, CBKR, 0.5um surround, Ch 2	G3	19.5
SFQ5A4	SFQ5A4-21-1-8	1.0um JJ flat topography, CBKR, 0.5um surround, Ch 2	F6	19.5
SFQ5A4	SFQ5A4-21-1-8	1.0um JJ flat topography, CBKR, 0.5um surround, Ch 2	F6	19.5
SFQ5A4	SFQ5A4-21-1-8	1.0um JJ flat topography, CBKR, 0.5um surround, Ch 2	A5	19.5
SFQ5A4	SFQ5A4-21-1-8	1.0um JJ flat topography, CBKR, 0.5um surround, Ch 2	C1	19.5
SFQ5A4	SFQ5A4-21-1-8	1.0um JJ flat topography, CBKR, 0.5um surround, Ch 2	E7	19.5
SFQ5A4	SFQ5A4-21-1-8	1.0um JJ flat topography, CBKR, 0.5um surround, Ch 2	E7	19.5
SFQ5A4	SFQ5A4-21-1-8	1.0um JJ flat topography, CBKR, 0.5um surround, Ch 2	A5	19.5
SFQ5A4	SFQ5A4-21-1-8	1.0um JJ flat topography, CBKR, 0.5um surround, Ch 2	F2	19.5
SFQ5A4	SFQ5A4-21-1-8	1.0um JJ flat topography, CBKR, 0.5um surround, Ch 2	F6	19.5
SFQ5A4	SFQ5A4-21-1-8	1.0um JJ flat topography, CBKR, 0.5um surround, Ch 2	B2	19.5
SFQ5A4	SFQ5A4-21-1-8	1.0um JJ flat topography, CBKR, 0.5um surround, Ch 2	F6	19.5
SFQ5A4	SFQ5A4-21-1-8	1.0um JJ flat topography, CBKR, 0.5um surround, Ch 2	F6	19.5
SFQ5A4	SFQ5A4-21-1-8	1.0um JJ flat topography, CBKR, 0.5um surround, Ch 2	F6	19.5
SFQ5A4	SFQ5A4-21-1-8	1.0um JJ flat topography, CBKR, 0.5um surround, Ch 2	C1	19.5
SFQ5A4	SFQ5A4-21-1-8	1.0um JJ flat topography, CBKR, 0.5um surround, Ch 2	G3	19.5
SFQ5A4	SFQ5A4-21-1-8	1.0um JJ flat topography, CBKR, 0.5um surround, Ch 2	G3	19.5
SFQ5A4	SFQ5A4-21-1-8	1.0um JJ flat topography, CBKR, 0.5um surround, Ch 2	B6	19.5
SFQ5A4	SFQ5A4-21-1-8	1.0um JJ flat topography, CBKR, 0.5um surround, Ch 2	G3	19.5
SFQ5A4	SFQ5A4-21-1-4	1.0um JJ flat topography, CBKR, 0.5um surround, Ch 2	B2	19.6
SFQ5A4	SFQ5A4-21-1-5retest	1.0um JJ flat topography, CBKR, 0.5um surround, Ch 2	A5	19.6
SFQ5A4	SFQ5A4-21-1-5retest	1.0um JJ flat topography, CBKR, 0.5um surround, Ch 2	G3	19.6
SFQ5A4	SFQ5A4-21-1-5retest	1.0um JJ flat topography, CBKR, 0.5um surround, Ch 2	G3	19.6
SFQ5A4	SFQ5A4-21-1-5retest	1.0um JJ flat topography, CBKR, 0.5um surround, Ch 2	F6	19.6
SFQ5A4	SFQ5A4-21-1-5retest	1.0um JJ flat topography, CBKR, 0.5um surround, Ch 2	A5	19.6
SFQ5A4	SFQ5A4-21-1-5retest	1.0um JJ flat topography, CBKR, 0.5um surround, Ch 2	F2	19.6
SFQ5A4	SFQ5A4-21-1-5retest	1.0um JJ flat topography, CBKR, 0.5um surround, Ch 2	F2	19.6
SFQ5A4	SFQ5A4-21-1-5retest	1.0um JJ flat topography, CBKR, 0.5um surround, Ch 2	E7	19.6
SFQ5A4	SFQ5A4-21-1-5retest	1.0um JJ flat topography, CBKR, 0.5um surround, Ch 2	E7	19.6
SFQ5A4	SFQ5A4-21-1-5retest	1.0um JJ flat topography, CBKR, 0.5um surround, Ch 2	B6	19.6
SFQ5A4	SFQ5A4-21-1-5retest	1.0um JJ flat topography, CBKR, 0.5um surround, Ch 2	F2	19.6
SFQ5A4	SFQ5A4-21-1-5retest	1.0um JJ flat topography, CBKR, 0.5um surround, Ch 2	F6	19.6
SFQ5A4	SFQ5A4-21-1-5retest	1.0um JJ flat topography, CBKR, 0.5um surround, Ch 2	B2	19.6
SFQ5A4	SFQ5A4-21-1-5retest	1.0um JJ flat topography, CBKR, 0.5um surround, Ch 2	F2	19.6
SFQ5A4	SFQ5A4-21-1-5retest	1.0um JJ flat topography, CBKR, 0.5um surround, Ch 2	B6	19.6
SFQ5A4	SFQ5A4-21-1-5retest	1.0um JJ flat topography, CBKR, 0.5um surround, Ch 2	E7	19.6
SFQ5A4	SFQ5A4-21-1-5retest	1.0um JJ flat topography, CBKR, 0.5um surround, Ch 2	B6	19.6
SFQ5A4	SFQ5A4-21-1-5retest	1.0um JJ flat topography, CBKR, 0.5um surround, Ch 2	F6	19.6
SFQ5A4	SFQ5A4-21-1-5retest	1.0um JJ flat topography, CBKR, 0.5um surround, Ch 2	F6	19.6
SFQ5A4	SFQ5A4-21-1-5retest	1.0um JJ flat topography, CBKR, 0.5um surround, Ch 2	A5	19.6
SFQ5A4	SFQ5A4-21-1-5retest	1.0um JJ flat topography, CBKR, 0.5um surround, Ch 2	B2	19.6
SFQ5A4	SFQ5A4-21-1-5retest	1.0um JJ flat topography, CBKR, 0.5um surround, Ch 2	E7	19.6
SFQ5A4	SFQ5A4-21-1-5retest	1.0um JJ flat topography, CBKR, 0.5um surround, Ch 2	F6	19.6
SFQ5A4	SFQ5A4-21-1-5retest	1.0um JJ flat topography, CBKR, 0.5um surround, Ch 2	B6	19.6
SFQ5A4	SFQ5A4-21-1-5retest	1.0um JJ flat topography, CBKR, 0.5um surround, Ch 2	F6	19.6
SFQ5A4	SFQ5A4-21-1-6retest	1.0um JJ flat topography, CBKR, 0.5um surround, Ch 2	F2	19.6
SFQ5A4	SFQ5A4-21-1-6retest	1.0um JJ flat topography, CBKR, 0.5um surround, Ch 2	B6	19.6
SFQ5A4	SFQ5A4-21-1-6retest	1.0um JJ flat topography, CBKR, 0.5um surround, Ch 2	F6	19.6
SFQ5A4	SFQ5A4-21-1-6retest	1.0um JJ flat topography, CBKR, 0.5um surround, Ch 2	B6	19.6
SFQ5A4	SFQ5A4-21-1-6retest	1.0um JJ flat topography, CBKR, 0.5um surround, Ch 2	B6	19.6
SFQ5A4	SFQ5A4-21-1-6retest	1.0um JJ flat topography, CBKR, 0.5um surround, Ch 2	G3	19.6
SFQ5A4	SFQ5A4-21-1-6retest	1.0um JJ flat topography, CBKR, 0.5um surround, Ch 2	B6	19.6
SFQ5A4	SFQ5A4-21-1-6retest	1.0um JJ flat topography, CBKR, 0.5um surround, Ch 2	F2	19.6
SFQ5A4	SFQ5A4-21-1-6retest	1.0um JJ flat topography, CBKR, 0.5um surround, Ch 2	B2	19.6
SFQ5A4	SFQ5A4-21-1-6retest	1.0um JJ flat topography, CBKR, 0.5um surround, Ch 2	B2	19.6
SFQ5A4	SFQ5A4-21-1-6retest	1.0um JJ flat topography, CBKR, 0.5um surround, Ch 2	G3	19.6
SFQ5A4	SFQ5A4-21-1-6retest	1.0um JJ flat topography, CBKR, 0.5um surround, Ch 2	A5	19.6
SFQ5A4	SFQ5A4-21-1-6retest	1.0um JJ flat topography, CBKR, 0.5um surround, Ch 2	G3	19.6
SFQ5A4	SFQ5A4-21-1-6retest	1.0um JJ flat topography, CBKR, 0.5um surround, Ch 2	G3	19.6
SFQ5A4	SFQ5A4-21-1-6retest	1.0um JJ flat topography, CBKR, 0.5um surround, Ch 2	A5	19.6
SFQ5A4	SFQ5A4-21-1-6retest	1.0um JJ flat topography, CBKR, 0.5um surround, Ch 2	E7	19.6
SFQ5A4	SFQ5A4-21-1-6retest	1.0um JJ flat topography, CBKR, 0.5um surround, Ch 2	F2	19.6
SFQ5A4	SFQ5A4-21-1-7retest	1.0um JJ flat topography, CBKR, 0.5um surround, Ch 2	A5	19.6
SFQ5A4	SFQ5A4-21-1-7retest	1.0um JJ flat topography, CBKR, 0.5um surround, Ch 2	C1	19.6
SFQ5A4	SFQ5A4-21-1-7retest	1.0um JJ flat topography, CBKR, 0.5um surround, Ch 2	B2	19.6
SFQ5A4	SFQ5A4-21-1-7retest	1.0um JJ flat topography, CBKR, 0.5um surround, Ch 2	F2	19.6
SFQ5A4	SFQ5A4-21-1-7retest	1.0um JJ flat topography, CBKR, 0.5um surround, Ch 2	E7	19.6
SFQ5A4	SFQ5A4-21-1-7retest	1.0um JJ flat topography, CBKR, 0.5um surround, Ch 2	B6	19.6
SFQ5A4	SFQ5A4-21-1-7retest	1.0um JJ flat topography, CBKR, 0.5um surround, Ch 2	D4	19.6
SFQ5A4	SFQ5A4-21-1-7retest	1.0um JJ flat topography, CBKR, 0.5um surround, Ch 2	B2	19.6
SFQ5A4	SFQ5A4-21-1-7retest	1.0um JJ flat topography, CBKR, 0.5um surround, Ch 2	C1	19.6
SFQ5A4	SFQ5A4-21-1-7retest	1.0um JJ flat topography, CBKR, 0.5um surround, Ch 2	F2	19.6
SFQ5A4	SFQ5A4-21-1-7retest	1.0um JJ flat topography, CBKR, 0.5um surround, Ch 2	D4	19.6
SFQ5A4	SFQ5A4-21-1-7retest	1.0um JJ flat topography, CBKR, 0.5um surround, Ch 2	E7	19.6
SFQ5A4	SFQ5A4-21-1-7retest	1.0um JJ flat topography, CBKR, 0.5um surround, Ch 2	F2	19.6
SFQ5A4	SFQ5A4-21-1-7retest	1.0um JJ flat topography, CBKR, 0.5um surround, Ch 2	C1	19.6
SFQ5A4	SFQ5A4-21-1-7retest	1.0um JJ flat topography, CBKR, 0.5um surround, Ch 2	E7	19.6
SFQ5A4	SFQ5A4-21-1-7retest	1.0um JJ flat topography, CBKR, 0.5um surround, Ch 2	G3	19.6
SFQ5A4	SFQ5A4-21-1-7retest	1.0um JJ flat topography, CBKR, 0.5um surround, Ch 2	E7	19.6
SFQ5A4	SFQ5A4-21-1-7retest	1.0um JJ flat topography, CBKR, 0.5um surround, Ch 2	G3	19.6
SFQ5A4	SFQ5A4-21-1-7retest	1.0um JJ flat topography, CBKR, 0.5um surround, Ch 2	E7	19.6
SFQ5A4	SFQ5A4-21-1-7retest	1.0um JJ flat topography, CBKR, 0.5um surround, Ch 2	D4	19.6
SFQ5A4	SFQ5A4-21-1-7retest	1.0um JJ flat topography, CBKR, 0.5um surround, Ch 2	F2	19.6
SFQ5A4	SFQ5A4-21-1-7retest	1.0um JJ flat topography, CBKR, 0.5um surround, Ch 2	B6	19.6
SFQ5A4	SFQ5A4-21-1-7retest	1.0um JJ flat topography, CBKR, 0.5um surround, Ch 2	B6	19.6
SFQ5A4	SFQ5A4-21-1-7retest	1.0um JJ flat topography, CBKR, 0.5um surround, Ch 2	B2	19.6
SFQ5A4	SFQ5A4-21-1-7retest	1.0um JJ flat topography, CBKR, 0.5um surround, Ch 2	A5	19.6
SFQ5A4	SFQ5A4-21-1-7retest	1.0um JJ flat topography, CBKR, 0.5um surround, Ch 2	F6	19.6
SFQ5A4	SFQ5A4-21-1-7retest	1.0um JJ flat topography, CBKR, 0.5um surround, Ch 2	C1	19.6
SFQ5A4	SFQ5A4-21-1-7retest	1.0um JJ flat topography, CBKR, 0.5um surround, Ch 2	D4	19.6
SFQ5A4	SFQ5A4-21-1-7retest	1.0um JJ flat topography, CBKR, 0.5um surround, Ch 2	B6	19.6
SFQ5A4	SFQ5A4-21-1-7retest	1.0um JJ flat topography, CBKR, 0.5um surround, Ch 2	D4	19.6
SFQ5A4	SFQ5A4-21-1-8	1.0um JJ flat topography, CBKR, 0.5um surround, Ch 2	F2	19.6
SFQ5A4	SFQ5A4-21-1-8	1.0um JJ flat topography, CBKR, 0.5um surround, Ch 2	G3	19.6
SFQ5A4	SFQ5A4-21-1-8	1.0um JJ flat topography, CBKR, 0.5um surround, Ch 2	F2	19.6
SFQ5A4	SFQ5A4-21-1-8	1.0um JJ flat topography, CBKR, 0.5um surround, Ch 2	A5	19.6
SFQ5A4	SFQ5A4-21-1-8	1.0um JJ flat topography, CBKR, 0.5um surround, Ch 2	A5	19.6
SFQ5A4	SFQ5A4-21-1-8	1.0um JJ flat topography, CBKR, 0.5um surround, Ch 2	G3	19.6
SFQ5A4	SFQ5A4-21-1-8	1.0um JJ flat topography, CBKR, 0.5um surround, Ch 2	B6	19.6
SFQ5A4	SFQ5A4-21-1-8	1.0um JJ flat topography, CBKR, 0.5um surround, Ch 2	A5	19.6
SFQ5A4	SFQ5A4-21-1-8	1.0um JJ flat topography, CBKR, 0.5um surround, Ch 2	B2	19.6
SFQ5A4	SFQ5A4-21-1-8	1.0um JJ flat topography, CBKR, 0.5um surround, Ch 2	D4	19.6
SFQ5A4	SFQ5A4-21-1-8	1.0um JJ flat topography, CBKR, 0.5um surround, Ch 2	F6	19.6
SFQ5A4	SFQ5A4-21-1-8	1.0um JJ flat topography, CBKR, 0.5um surround, Ch 2	F6	19.6
SFQ5A4	SFQ5A4-21-1-4	1.0um JJ flat topography, CBKR, 0.5um surround, Ch 2	B6	19.7
SFQ5A4	SFQ5A4-21-1-4	1.0um JJ flat topography, CBKR, 0.5um surround, Ch 2	B2	19.7
SFQ5A4	SFQ5A4-21-1-4	1.0um JJ flat topography, CBKR, 0.5um surround, Ch 2	C1	19.7
SFQ5A4	SFQ5A4-21-1-4	1.0um JJ flat topography, CBKR, 0.5um surround, Ch 2	A5	19.7
SFQ5A4	SFQ5A4-21-1-4	1.0um JJ flat topography, CBKR, 0.5um surround, Ch 2	B2	19.7
SFQ5A4	SFQ5A4-21-1-5retest	1.0um JJ flat topography, CBKR, 0.5um surround, Ch 2	F6	19.7
SFQ5A4	SFQ5A4-21-1-5retest	1.0um JJ flat topography, CBKR, 0.5um surround, Ch 2	A5	19.7
SFQ5A4	SFQ5A4-21-1-5retest	1.0um JJ flat topography, CBKR, 0.5um surround, Ch 2	C1	19.7
SFQ5A4	SFQ5A4-21-1-5retest	1.0um JJ flat topography, CBKR, 0.5um surround, Ch 2	C1	19.7
SFQ5A4	SFQ5A4-21-1-5retest	1.0um JJ flat topography, CBKR, 0.5um surround, Ch 2	F6	19.7
SFQ5A4	SFQ5A4-21-1-5retest	1.0um JJ flat topography, CBKR, 0.5um surround, Ch 2	D4	19.7
SFQ5A4	SFQ5A4-21-1-5retest	1.0um JJ flat topography, CBKR, 0.5um surround, Ch 2	E7	19.7
SFQ5A4	SFQ5A4-21-1-5retest	1.0um JJ flat topography, CBKR, 0.5um surround, Ch 2	A5	19.7
SFQ5A4	SFQ5A4-21-1-5retest	1.0um JJ flat topography, CBKR, 0.5um surround, Ch 2	A5	19.7
SFQ5A4	SFQ5A4-21-1-5retest	1.0um JJ flat topography, CBKR, 0.5um surround, Ch 2	F6	19.7
SFQ5A4	SFQ5A4-21-1-5retest	1.0um JJ flat topography, CBKR, 0.5um surround, Ch 2	F2	19.7
SFQ5A4	SFQ5A4-21-1-5retest	1.0um JJ flat topography, CBKR, 0.5um surround, Ch 2	C1	19.7
SFQ5A4	SFQ5A4-21-1-5retest	1.0um JJ flat topography, CBKR, 0.5um surround, Ch 2	B6	19.7
SFQ5A4	SFQ5A4-21-1-5retest	1.0um JJ flat topography, CBKR, 0.5um surround, Ch 2	F2	19.7
SFQ5A4	SFQ5A4-21-1-5retest	1.0um JJ flat topography, CBKR, 0.5um surround, Ch 2	F6	19.7
SFQ5A4	SFQ5A4-21-1-6retest	1.0um JJ flat topography, CBKR, 0.5um surround, Ch 2	F6	19.7
SFQ5A4	SFQ5A4-21-1-6retest	1.0um JJ flat topography, CBKR, 0.5um surround, Ch 2	A5	19.7
SFQ5A4	SFQ5A4-21-1-6retest	1.0um JJ flat topography, CBKR, 0.5um surround, Ch 2	A5	19.7
SFQ5A4	SFQ5A4-21-1-6retest	1.0um JJ flat topography, CBKR, 0.5um surround, Ch 2	F6	19.7
SFQ5A4	SFQ5A4-21-1-6retest	1.0um JJ flat topography, CBKR, 0.5um surround, Ch 2	E7	19.7
SFQ5A4	SFQ5A4-21-1-6retest	1.0um JJ flat topography, CBKR, 0.5um surround, Ch 2	E7	19.7
SFQ5A4	SFQ5A4-21-1-6retest	1.0um JJ flat topography, CBKR, 0.5um surround, Ch 2	C1	19.7
SFQ5A4	SFQ5A4-21-1-6retest	1.0um JJ flat topography, CBKR, 0.5um surround, Ch 2	F6	19.7
SFQ5A4	SFQ5A4-21-1-6retest	1.0um JJ flat topography, CBKR, 0.5um surround, Ch 2	E7	19.7
SFQ5A4	SFQ5A4-21-1-6retest	1.0um JJ flat topography, CBKR, 0.5um surround, Ch 2	B6	19.7
SFQ5A4	SFQ5A4-21-1-6retest	1.0um JJ flat topography, CBKR, 0.5um surround, Ch 2	G3	19.7
SFQ5A4	SFQ5A4-21-1-6retest	1.0um JJ flat topography, CBKR, 0.5um surround, Ch 2	A5	19.7
SFQ5A4	SFQ5A4-21-1-6retest	1.0um JJ flat topography, CBKR, 0.5um surround, Ch 2	C1	19.7
SFQ5A4	SFQ5A4-21-1-6retest	1.0um JJ flat topography, CBKR, 0.5um surround, Ch 2	C1	19.7
SFQ5A4	SFQ5A4-21-1-6retest	1.0um JJ flat topography, CBKR, 0.5um surround, Ch 2	E7	19.7
SFQ5A4	SFQ5A4-21-1-6retest	1.0um JJ flat topography, CBKR, 0.5um surround, Ch 2	C1	19.7
SFQ5A4	SFQ5A4-21-1-6retest	1.0um JJ flat topography, CBKR, 0.5um surround, Ch 2	B6	19.7
SFQ5A4	SFQ5A4-21-1-6retest	1.0um JJ flat topography, CBKR, 0.5um surround, Ch 2	B6	19.7
SFQ5A4	SFQ5A4-21-1-6retest	1.0um JJ flat topography, CBKR, 0.5um surround, Ch 2	E7	19.7
SFQ5A4	SFQ5A4-21-1-6retest	1.0um JJ flat topography, CBKR, 0.5um surround, Ch 2	B6	19.7
SFQ5A4	SFQ5A4-21-1-7retest	1.0um JJ flat topography, CBKR, 0.5um surround, Ch 2	G3	19.7
SFQ5A4	SFQ5A4-21-1-7retest	1.0um JJ flat topography, CBKR, 0.5um surround, Ch 2	D4	19.7
SFQ5A4	SFQ5A4-21-1-7retest	1.0um JJ flat topography, CBKR, 0.5um surround, Ch 2	A5	19.7
SFQ5A4	SFQ5A4-21-1-7retest	1.0um JJ flat topography, CBKR, 0.5um surround, Ch 2	E7	19.7
SFQ5A4	SFQ5A4-21-1-7retest	1.0um JJ flat topography, CBKR, 0.5um surround, Ch 2	B6	19.7
SFQ5A4	SFQ5A4-21-1-7retest	1.0um JJ flat topography, CBKR, 0.5um surround, Ch 2	E7	19.7
SFQ5A4	SFQ5A4-21-1-7retest	1.0um JJ flat topography, CBKR, 0.5um surround, Ch 2	D4	19.7
SFQ5A4	SFQ5A4-21-1-7retest	1.0um JJ flat topography, CBKR, 0.5um surround, Ch 2	F6	19.7
SFQ5A4	SFQ5A4-21-1-7retest	1.0um JJ flat topography, CBKR, 0.5um surround, Ch 2	B6	19.7
SFQ5A4	SFQ5A4-21-1-7retest	1.0um JJ flat topography, CBKR, 0.5um surround, Ch 2	B2	19.7
SFQ5A4	SFQ5A4-21-1-7retest	1.0um JJ flat topography, CBKR, 0.5um surround, Ch 2	E7	19.7
SFQ5A4	SFQ5A4-21-1-7retest	1.0um JJ flat topography, CBKR, 0.5um surround, Ch 2	C1	19.7
SFQ5A4	SFQ5A4-21-1-7retest	1.0um JJ flat topography, CBKR, 0.5um surround, Ch 2	B6	19.7
SFQ5A4	SFQ5A4-21-1-7retest	1.0um JJ flat topography, CBKR, 0.5um surround, Ch 2	C1	19.7
SFQ5A4	SFQ5A4-21-1-7retest	1.0um JJ flat topography, CBKR, 0.5um surround, Ch 2	D4	19.7
SFQ5A4	SFQ5A4-21-1-7retest	1.0um JJ flat topography, CBKR, 0.5um surround, Ch 2	E7	19.7
SFQ5A4	SFQ5A4-21-1-7retest	1.0um JJ flat topography, CBKR, 0.5um surround, Ch 2	D4	19.7
SFQ5A4	SFQ5A4-21-1-7retest	1.0um JJ flat topography, CBKR, 0.5um surround, Ch 2	A5	19.7
SFQ5A4	SFQ5A4-21-1-7retest	1.0um JJ flat topography, CBKR, 0.5um surround, Ch 2	G3	19.7
SFQ5A4	SFQ5A4-21-1-7retest	1.0um JJ flat topography, CBKR, 0.5um surround, Ch 2	D4	19.7
SFQ5A4	SFQ5A4-21-1-7retest	1.0um JJ flat topography, CBKR, 0.5um surround, Ch 2	D4	19.7
SFQ5A4	SFQ5A4-21-1-7retest	1.0um JJ flat topography, CBKR, 0.5um surround, Ch 2	F2	19.7
SFQ5A4	SFQ5A4-21-1-7retest	1.0um JJ flat topography, CBKR, 0.5um surround, Ch 2	F2	19.7
SFQ5A4	SFQ5A4-21-1-7retest	1.0um JJ flat topography, CBKR, 0.5um surround, Ch 2	B2	19.7
SFQ5A4	SFQ5A4-21-1-7retest	1.0um JJ flat topography, CBKR, 0.5um surround, Ch 2	D4	19.7
SFQ5A4	SFQ5A4-21-1-7retest	1.0um JJ flat topography, CBKR, 0.5um surround, Ch 2	F6	19.7
SFQ5A4	SFQ5A4-21-1-7retest	1.0um JJ flat topography, CBKR, 0.5um surround, Ch 2	E7	19.7
SFQ5A4	SFQ5A4-21-1-7retest	1.0um JJ flat topography, CBKR, 0.5um surround, Ch 2	B2	19.7
SFQ5A4	SFQ5A4-21-1-7retest	1.0um JJ flat topography, CBKR, 0.5um surround, Ch 2	B2	19.7
SFQ5A4	SFQ5A4-21-1-7retest	1.0um JJ flat topography, CBKR, 0.5um surround, Ch 2	F2	19.7
SFQ5A4	SFQ5A4-21-1-7retest	1.0um JJ flat topography, CBKR, 0.5um surround, Ch 2	B6	19.7
SFQ5A4	SFQ5A4-21-1-7retest	1.0um JJ flat topography, CBKR, 0.5um surround, Ch 2	C1	19.7
SFQ5A4	SFQ5A4-21-1-7retest	1.0um JJ flat topography, CBKR, 0.5um surround, Ch 2	A5	19.7
SFQ5A4	SFQ5A4-21-1-7retest	1.0um JJ flat topography, CBKR, 0.5um surround, Ch 2	F2	19.7
SFQ5A4	SFQ5A4-21-1-7retest	1.0um JJ flat topography, CBKR, 0.5um surround, Ch 2	G3	19.7
SFQ5A4	SFQ5A4-21-1-7retest	1.0um JJ flat topography, CBKR, 0.5um surround, Ch 2	B6	19.7
SFQ5A4	SFQ5A4-21-1-7retest	1.0um JJ flat topography, CBKR, 0.5um surround, Ch 2	G3	19.7
SFQ5A4	SFQ5A4-21-1-7retest	1.0um JJ flat topography, CBKR, 0.5um surround, Ch 2	B6	19.7
SFQ5A4	SFQ5A4-21-1-7retest	1.0um JJ flat topography, CBKR, 0.5um surround, Ch 2	D4	19.7
SFQ5A4	SFQ5A4-21-1-7retest	1.0um JJ flat topography, CBKR, 0.5um surround, Ch 2	F2	19.7
SFQ5A4	SFQ5A4-21-1-7retest	1.0um JJ flat topography, CBKR, 0.5um surround, Ch 2	F6	19.7
SFQ5A4	SFQ5A4-21-1-7retest	1.0um JJ flat topography, CBKR, 0.5um surround, Ch 2	F6	19.7
SFQ5A4	SFQ5A4-21-1-7retest	1.0um JJ flat topography, CBKR, 0.5um surround, Ch 2	B2	19.7
SFQ5A4	SFQ5A4-21-1-7retest	1.0um JJ flat topography, CBKR, 0.5um surround, Ch 2	F2	19.7
SFQ5A4	SFQ5A4-21-1-7retest	1.0um JJ flat topography, CBKR, 0.5um surround, Ch 2	B6	19.7
SFQ5A4	SFQ5A4-21-1-8	1.0um JJ flat topography, CBKR, 0.5um surround, Ch 2	B2	19.7
SFQ5A4	SFQ5A4-21-1-8	1.0um JJ flat topography, CBKR, 0.5um surround, Ch 2	B2	19.7
SFQ5A4	SFQ5A4-21-1-8	1.0um JJ flat topography, CBKR, 0.5um surround, Ch 2	D4	19.7
SFQ5A4	SFQ5A4-21-1-8	1.0um JJ flat topography, CBKR, 0.5um surround, Ch 2	F6	19.7
SFQ5A4	SFQ5A4-21-1-8	1.0um JJ flat topography, CBKR, 0.5um surround, Ch 2	D4	19.7
SFQ5A4	SFQ5A4-21-1-8	1.0um JJ flat topography, CBKR, 0.5um surround, Ch 2	G3	19.7
SFQ5A4	SFQ5A4-21-1-8	1.0um JJ flat topography, CBKR, 0.5um surround, Ch 2	E7	19.7
SFQ5A4	SFQ5A4-21-1-8	1.0um JJ flat topography, CBKR, 0.5um surround, Ch 2	B6	19.7
SFQ5A4	SFQ5A4-21-1-8	1.0um JJ flat topography, CBKR, 0.5um surround, Ch 2	A5	19.7
SFQ5A4	SFQ5A4-21-1-8	1.0um JJ flat topography, CBKR, 0.5um surround, Ch 2	B2	19.7
SFQ5A4	SFQ5A4-21-1-8	1.0um JJ flat topography, CBKR, 0.5um surround, Ch 2	E7	19.7
SFQ5A4	SFQ5A4-21-1-8	1.0um JJ flat topography, CBKR, 0.5um surround, Ch 2	B6	19.7
SFQ5A4	SFQ5A4-21-1-8	1.0um JJ flat topography, CBKR, 0.5um surround, Ch 2	G3	19.7
SFQ5A4	SFQ5A4-21-1-8	1.0um JJ flat topography, CBKR, 0.5um surround, Ch 2	B2	19.7
SFQ5A4	SFQ5A4-21-1-8	1.0um JJ flat topography, CBKR, 0.5um surround, Ch 2	F2	19.7
SFQ5A4	SFQ5A4-21-1-8	1.0um JJ flat topography, CBKR, 0.5um surround, Ch 2	D4	19.7
SFQ5A4	SFQ5A4-21-1-8	1.0um JJ flat topography, CBKR, 0.5um surround, Ch 2	G3	19.7
SFQ5A4	SFQ5A4-21-1-8	1.0um JJ flat topography, CBKR, 0.5um surround, Ch 2	G3	19.7
SFQ5A4	SFQ5A4-21-1-8	1.0um JJ flat topography, CBKR, 0.5um surround, Ch 2	B2	19.7
SFQ5A4	SFQ5A4-21-1-8	1.0um JJ flat topography, CBKR, 0.5um surround, Ch 2	F2	19.7
SFQ5A4	SFQ5A4-21-1-8	1.0um JJ flat topography, CBKR, 0.5um surround, Ch 2	C1	19.7
SFQ5A4	SFQ5A4-21-1-8	1.0um JJ flat topography, CBKR, 0.5um surround, Ch 2	D4	19.7
SFQ5A4	SFQ5A4-21-1-4	1.0um JJ flat topography, CBKR, 0.5um surround, Ch 2	E7	19.8
SFQ5A4	SFQ5A4-21-1-4	1.0um JJ flat topography, CBKR, 0.5um surround, Ch 2	B2	19.8
SFQ5A4	SFQ5A4-21-1-4	1.0um JJ flat topography, CBKR, 0.5um surround, Ch 2	F2	19.8
SFQ5A4	SFQ5A4-21-1-4	1.0um JJ flat topography, CBKR, 0.5um surround, Ch 2	F2	19.8
SFQ5A4	SFQ5A4-21-1-4	1.0um JJ flat topography, CBKR, 0.5um surround, Ch 2	B6	19.8
SFQ5A4	SFQ5A4-21-1-4	1.0um JJ flat topography, CBKR, 0.5um surround, Ch 2	B2	19.8
SFQ5A4	SFQ5A4-21-1-4	1.0um JJ flat topography, CBKR, 0.5um surround, Ch 2	A5	19.8
SFQ5A4	SFQ5A4-21-1-4	1.0um JJ flat topography, CBKR, 0.5um surround, Ch 2	F2	19.8
SFQ5A4	SFQ5A4-21-1-4	1.0um JJ flat topography, CBKR, 0.5um surround, Ch 2	B6	19.8
SFQ5A4	SFQ5A4-21-1-4	1.0um JJ flat topography, CBKR, 0.5um surround, Ch 2	F6	19.8
SFQ5A4	SFQ5A4-21-1-4	1.0um JJ flat topography, CBKR, 0.5um surround, Ch 2	C1	19.8
SFQ5A4	SFQ5A4-21-1-5retest	1.0um JJ flat topography, CBKR, 0.5um surround, Ch 2	B2	19.8
SFQ5A4	SFQ5A4-21-1-5retest	1.0um JJ flat topography, CBKR, 0.5um surround, Ch 2	F6	19.8
SFQ5A4	SFQ5A4-21-1-5retest	1.0um JJ flat topography, CBKR, 0.5um surround, Ch 2	B6	19.8
SFQ5A4	SFQ5A4-21-1-5retest	1.0um JJ flat topography, CBKR, 0.5um surround, Ch 2	B2	19.8
SFQ5A4	SFQ5A4-21-1-5retest	1.0um JJ flat topography, CBKR, 0.5um surround, Ch 2	B2	19.8
SFQ5A4	SFQ5A4-21-1-5retest	1.0um JJ flat topography, CBKR, 0.5um surround, Ch 2	B2	19.8
SFQ5A4	SFQ5A4-21-1-5retest	1.0um JJ flat topography, CBKR, 0.5um surround, Ch 2	C1	19.8
SFQ5A4	SFQ5A4-21-1-5retest	1.0um JJ flat topography, CBKR, 0.5um surround, Ch 2	G3	19.8
SFQ5A4	SFQ5A4-21-1-5retest	1.0um JJ flat topography, CBKR, 0.5um surround, Ch 2	F6	19.8
SFQ5A4	SFQ5A4-21-1-5retest	1.0um JJ flat topography, CBKR, 0.5um surround, Ch 2	C1	19.8
SFQ5A4	SFQ5A4-21-1-5retest	1.0um JJ flat topography, CBKR, 0.5um surround, Ch 2	C1	19.8
SFQ5A4	SFQ5A4-21-1-5retest	1.0um JJ flat topography, CBKR, 0.5um surround, Ch 2	B6	19.8
SFQ5A4	SFQ5A4-21-1-5retest	1.0um JJ flat topography, CBKR, 0.5um surround, Ch 2	B2	19.8
SFQ5A4	SFQ5A4-21-1-5retest	1.0um JJ flat topography, CBKR, 0.5um surround, Ch 2	F2	19.8
SFQ5A4	SFQ5A4-21-1-6retest	1.0um JJ flat topography, CBKR, 0.5um surround, Ch 2	F6	19.8
SFQ5A4	SFQ5A4-21-1-6retest	1.0um JJ flat topography, CBKR, 0.5um surround, Ch 2	B2	19.8
SFQ5A4	SFQ5A4-21-1-6retest	1.0um JJ flat topography, CBKR, 0.5um surround, Ch 2	E7	19.8
SFQ5A4	SFQ5A4-21-1-6retest	1.0um JJ flat topography, CBKR, 0.5um surround, Ch 2	F6	19.8
SFQ5A4	SFQ5A4-21-1-6retest	1.0um JJ flat topography, CBKR, 0.5um surround, Ch 2	E7	19.8
SFQ5A4	SFQ5A4-21-1-6retest	1.0um JJ flat topography, CBKR, 0.5um surround, Ch 2	E7	19.8
SFQ5A4	SFQ5A4-21-1-6retest	1.0um JJ flat topography, CBKR, 0.5um surround, Ch 2	C1	19.8
SFQ5A4	SFQ5A4-21-1-6retest	1.0um JJ flat topography, CBKR, 0.5um surround, Ch 2	B6	19.8
SFQ5A4	SFQ5A4-21-1-6retest	1.0um JJ flat topography, CBKR, 0.5um surround, Ch 2	G3	19.8
SFQ5A4	SFQ5A4-21-1-6retest	1.0um JJ flat topography, CBKR, 0.5um surround, Ch 2	B6	19.8
SFQ5A4	SFQ5A4-21-1-6retest	1.0um JJ flat topography, CBKR, 0.5um surround, Ch 2	C1	19.8
SFQ5A4	SFQ5A4-21-1-6retest	1.0um JJ flat topography, CBKR, 0.5um surround, Ch 2	E7	19.8
SFQ5A4	SFQ5A4-21-1-6retest	1.0um JJ flat topography, CBKR, 0.5um surround, Ch 2	F6	19.8
SFQ5A4	SFQ5A4-21-1-6retest	1.0um JJ flat topography, CBKR, 0.5um surround, Ch 2	G3	19.8
SFQ5A4	SFQ5A4-21-1-6retest	1.0um JJ flat topography, CBKR, 0.5um surround, Ch 2	F6	19.8
SFQ5A4	SFQ5A4-21-1-6retest	1.0um JJ flat topography, CBKR, 0.5um surround, Ch 2	B2	19.8
SFQ5A4	SFQ5A4-21-1-6retest	1.0um JJ flat topography, CBKR, 0.5um surround, Ch 2	B2	19.8
SFQ5A4	SFQ5A4-21-1-6retest	1.0um JJ flat topography, CBKR, 0.5um surround, Ch 2	B6	19.8
SFQ5A4	SFQ5A4-21-1-6retest	1.0um JJ flat topography, CBKR, 0.5um surround, Ch 2	F2	19.8
SFQ5A4	SFQ5A4-21-1-6retest	1.0um JJ flat topography, CBKR, 0.5um surround, Ch 2	B2	19.8
SFQ5A4	SFQ5A4-21-1-6retest	1.0um JJ flat topography, CBKR, 0.5um surround, Ch 2	F6	19.8
SFQ5A4	SFQ5A4-21-1-6retest	1.0um JJ flat topography, CBKR, 0.5um surround, Ch 2	F6	19.8
SFQ5A4	SFQ5A4-21-1-6retest	1.0um JJ flat topography, CBKR, 0.5um surround, Ch 2	B2	19.8
SFQ5A4	SFQ5A4-21-1-6retest	1.0um JJ flat topography, CBKR, 0.5um surround, Ch 2	F6	19.8
SFQ5A4	SFQ5A4-21-1-6retest	1.0um JJ flat topography, CBKR, 0.5um surround, Ch 2	B2	19.8
SFQ5A4	SFQ5A4-21-1-6retest	1.0um JJ flat topography, CBKR, 0.5um surround, Ch 2	B2	19.8
SFQ5A4	SFQ5A4-21-1-6retest	1.0um JJ flat topography, CBKR, 0.5um surround, Ch 2	C1	19.8
SFQ5A4	SFQ5A4-21-1-6retest	1.0um JJ flat topography, CBKR, 0.5um surround, Ch 2	B6	19.8
SFQ5A4	SFQ5A4-21-1-6retest	1.0um JJ flat topography, CBKR, 0.5um surround, Ch 2	F6	19.8
SFQ5A4	SFQ5A4-21-1-6retest	1.0um JJ flat topography, CBKR, 0.5um surround, Ch 2	E7	19.8
SFQ5A4	SFQ5A4-21-1-6retest	1.0um JJ flat topography, CBKR, 0.5um surround, Ch 2	E7	19.8
SFQ5A4	SFQ5A4-21-1-7retest	1.0um JJ flat topography, CBKR, 0.5um surround, Ch 2	G3	19.8
SFQ5A4	SFQ5A4-21-1-7retest	1.0um JJ flat topography, CBKR, 0.5um surround, Ch 2	A5	19.8
SFQ5A4	SFQ5A4-21-1-7retest	1.0um JJ flat topography, CBKR, 0.5um surround, Ch 2	G3	19.8
SFQ5A4	SFQ5A4-21-1-7retest	1.0um JJ flat topography, CBKR, 0.5um surround, Ch 2	F2	19.8
SFQ5A4	SFQ5A4-21-1-7retest	1.0um JJ flat topography, CBKR, 0.5um surround, Ch 2	B2	19.8
SFQ5A4	SFQ5A4-21-1-7retest	1.0um JJ flat topography, CBKR, 0.5um surround, Ch 2	F6	19.8
SFQ5A4	SFQ5A4-21-1-7retest	1.0um JJ flat topography, CBKR, 0.5um surround, Ch 2	D4	19.8
SFQ5A4	SFQ5A4-21-1-7retest	1.0um JJ flat topography, CBKR, 0.5um surround, Ch 2	D4	19.8
SFQ5A4	SFQ5A4-21-1-7retest	1.0um JJ flat topography, CBKR, 0.5um surround, Ch 2	F2	19.8
SFQ5A4	SFQ5A4-21-1-7retest	1.0um JJ flat topography, CBKR, 0.5um surround, Ch 2	A5	19.8
SFQ5A4	SFQ5A4-21-1-7retest	1.0um JJ flat topography, CBKR, 0.5um surround, Ch 2	F2	19.8
SFQ5A4	SFQ5A4-21-1-7retest	1.0um JJ flat topography, CBKR, 0.5um surround, Ch 2	D4	19.8
SFQ5A4	SFQ5A4-21-1-7retest	1.0um JJ flat topography, CBKR, 0.5um surround, Ch 2	G3	19.8
SFQ5A4	SFQ5A4-21-1-7retest	1.0um JJ flat topography, CBKR, 0.5um surround, Ch 2	E7	19.8
SFQ5A4	SFQ5A4-21-1-7retest	1.0um JJ flat topography, CBKR, 0.5um surround, Ch 2	B2	19.8
SFQ5A4	SFQ5A4-21-1-7retest	1.0um JJ flat topography, CBKR, 0.5um surround, Ch 2	F2	19.8
SFQ5A4	SFQ5A4-21-1-7retest	1.0um JJ flat topography, CBKR, 0.5um surround, Ch 2	D4	19.8
SFQ5A4	SFQ5A4-21-1-7retest	1.0um JJ flat topography, CBKR, 0.5um surround, Ch 2	F6	19.8
SFQ5A4	SFQ5A4-21-1-7retest	1.0um JJ flat topography, CBKR, 0.5um surround, Ch 2	E7	19.8
SFQ5A4	SFQ5A4-21-1-7retest	1.0um JJ flat topography, CBKR, 0.5um surround, Ch 2	B2	19.8
SFQ5A4	SFQ5A4-21-1-7retest	1.0um JJ flat topography, CBKR, 0.5um surround, Ch 2	B2	19.8
SFQ5A4	SFQ5A4-21-1-7retest	1.0um JJ flat topography, CBKR, 0.5um surround, Ch 2	A5	19.8
SFQ5A4	SFQ5A4-21-1-7retest	1.0um JJ flat topography, CBKR, 0.5um surround, Ch 2	B6	19.8
SFQ5A4	SFQ5A4-21-1-7retest	1.0um JJ flat topography, CBKR, 0.5um surround, Ch 2	D4	19.8
SFQ5A4	SFQ5A4-21-1-7retest	1.0um JJ flat topography, CBKR, 0.5um surround, Ch 2	B6	19.8
SFQ5A4	SFQ5A4-21-1-7retest	1.0um JJ flat topography, CBKR, 0.5um surround, Ch 2	A5	19.8
SFQ5A4	SFQ5A4-21-1-7retest	1.0um JJ flat topography, CBKR, 0.5um surround, Ch 2	B6	19.8
SFQ5A4	SFQ5A4-21-1-7retest	1.0um JJ flat topography, CBKR, 0.5um surround, Ch 2	F2	19.8
SFQ5A4	SFQ5A4-21-1-7retest	1.0um JJ flat topography, CBKR, 0.5um surround, Ch 2	E7	19.8
SFQ5A4	SFQ5A4-21-1-7retest	1.0um JJ flat topography, CBKR, 0.5um surround, Ch 2	G3	19.8
SFQ5A4	SFQ5A4-21-1-8	1.0um JJ flat topography, CBKR, 0.5um surround, Ch 2	C1	19.8
SFQ5A4	SFQ5A4-21-1-8	1.0um JJ flat topography, CBKR, 0.5um surround, Ch 2	F2	19.8
SFQ5A4	SFQ5A4-21-1-8	1.0um JJ flat topography, CBKR, 0.5um surround, Ch 2	B6	19.8
SFQ5A4	SFQ5A4-21-1-8	1.0um JJ flat topography, CBKR, 0.5um surround, Ch 2	A5	19.8
SFQ5A4	SFQ5A4-21-1-8	1.0um JJ flat topography, CBKR, 0.5um surround, Ch 2	F2	19.8
SFQ5A4	SFQ5A4-21-1-8	1.0um JJ flat topography, CBKR, 0.5um surround, Ch 2	G3	19.8
SFQ5A4	SFQ5A4-21-1-8	1.0um JJ flat topography, CBKR, 0.5um surround, Ch 2	B6	19.8
SFQ5A4	SFQ5A4-21-1-8	1.0um JJ flat topography, CBKR, 0.5um surround, Ch 2	D4	19.8
SFQ5A4	SFQ5A4-21-1-8	1.0um JJ flat topography, CBKR, 0.5um surround, Ch 2	F6	19.8
SFQ5A4	SFQ5A4-21-1-8	1.0um JJ flat topography, CBKR, 0.5um surround, Ch 2	G3	19.8
SFQ5A4	SFQ5A4-21-1-8	1.0um JJ flat topography, CBKR, 0.5um surround, Ch 2	F6	19.8
SFQ5A4	SFQ5A4-21-1-8	1.0um JJ flat topography, CBKR, 0.5um surround, Ch 2	D4	19.8
SFQ5A4	SFQ5A4-21-1-8	1.0um JJ flat topography, CBKR, 0.5um surround, Ch 2	A5	19.8
SFQ5A4	SFQ5A4-21-1-8	1.0um JJ flat topography, CBKR, 0.5um surround, Ch 2	C1	19.8
SFQ5A4	SFQ5A4-21-1-8	1.0um JJ flat topography, CBKR, 0.5um surround, Ch 2	E7	19.8
SFQ5A4	SFQ5A4-21-1-8	1.0um JJ flat topography, CBKR, 0.5um surround, Ch 2	F2	19.8
SFQ5A4	SFQ5A4-21-1-8	1.0um JJ flat topography, CBKR, 0.5um surround, Ch 2	E7	19.8
SFQ5A4	SFQ5A4-21-1-8	1.0um JJ flat topography, CBKR, 0.5um surround, Ch 2	A5	19.8
SFQ5A4	SFQ5A4-21-1-8	1.0um JJ flat topography, CBKR, 0.5um surround, Ch 2	A5	19.8
SFQ5A4	SFQ5A4-21-1-8	1.0um JJ flat topography, CBKR, 0.5um surround, Ch 2	C1	19.8
SFQ5A4	SFQ5A4-21-1-8	1.0um JJ flat topography, CBKR, 0.5um surround, Ch 2	E7	19.8
SFQ5A4	SFQ5A4-21-1-8	1.0um JJ flat topography, CBKR, 0.5um surround, Ch 2	B2	19.8
SFQ5A4	SFQ5A4-21-1-8	1.0um JJ flat topography, CBKR, 0.5um surround, Ch 2	B2	19.8
SFQ5A4	SFQ5A4-21-1-8	1.0um JJ flat topography, CBKR, 0.5um surround, Ch 2	G3	19.8
SFQ5A4	SFQ5A4-21-1-8	1.0um JJ flat topography, CBKR, 0.5um surround, Ch 2	B6	19.8
SFQ5A4	SFQ5A4-21-1-8	1.0um JJ flat topography, CBKR, 0.5um surround, Ch 2	B2	19.8
SFQ5A4	SFQ5A4-21-1-8	1.0um JJ flat topography, CBKR, 0.5um surround, Ch 2	E7	19.8
SFQ5A4	SFQ5A4-21-1-8	1.0um JJ flat topography, CBKR, 0.5um surround, Ch 2	E7	19.8
SFQ5A4	SFQ5A4-21-1-8	1.0um JJ flat topography, CBKR, 0.5um surround, Ch 2	C1	19.8
SFQ5A4	SFQ5A4-21-1-8	1.0um JJ flat topography, CBKR, 0.5um surround, Ch 2	B6	19.8
SFQ5A4	SFQ5A4-21-1-8	1.0um JJ flat topography, CBKR, 0.5um surround, Ch 2	F2	19.8
SFQ5A4	SFQ5A4-21-1-8	1.0um JJ flat topography, CBKR, 0.5um surround, Ch 2	D4	19.8
SFQ5A4	SFQ5A4-21-1-8	1.0um JJ flat topography, CBKR, 0.5um surround, Ch 2	F2	19.8
SFQ5A4	SFQ5A4-21-1-8	1.0um JJ flat topography, CBKR, 0.5um surround, Ch 2	G3	19.8
SFQ5A4	SFQ5A4-21-1-8	1.0um JJ flat topography, CBKR, 0.5um surround, Ch 2	A5	19.8
SFQ5A4	SFQ5A4-21-1-8	1.0um JJ flat topography, CBKR, 0.5um surround, Ch 2	A5	19.8
SFQ5A4	SFQ5A4-21-1-8	1.0um JJ flat topography, CBKR, 0.5um surround, Ch 2	C1	19.8
SFQ5A4	SFQ5A4-21-1-3retest	1.0um JJ flat topography, CBKR, 0.5um surround, Ch 2	B6	19.9
SFQ5A4	SFQ5A4-21-1-3retest	1.0um JJ flat topography, CBKR, 0.5um surround, Ch 2	B2	19.9
SFQ5A4	SFQ5A4-21-1-3retest	1.0um JJ flat topography, CBKR, 0.5um surround, Ch 2	C1	19.9
SFQ5A4	SFQ5A4-21-1-4	1.0um JJ flat topography, CBKR, 0.5um surround, Ch 2	E7	19.9
SFQ5A4	SFQ5A4-21-1-4	1.0um JJ flat topography, CBKR, 0.5um surround, Ch 2	F2	19.9
SFQ5A4	SFQ5A4-21-1-4	1.0um JJ flat topography, CBKR, 0.5um surround, Ch 2	F2	19.9
SFQ5A4	SFQ5A4-21-1-4	1.0um JJ flat topography, CBKR, 0.5um surround, Ch 2	C1	19.9
SFQ5A4	SFQ5A4-21-1-4	1.0um JJ flat topography, CBKR, 0.5um surround, Ch 2	C1	19.9
SFQ5A4	SFQ5A4-21-1-4	1.0um JJ flat topography, CBKR, 0.5um surround, Ch 2	B2	19.9
SFQ5A4	SFQ5A4-21-1-4	1.0um JJ flat topography, CBKR, 0.5um surround, Ch 2	B2	19.9
SFQ5A4	SFQ5A4-21-1-4	1.0um JJ flat topography, CBKR, 0.5um surround, Ch 2	A5	19.9
SFQ5A4	SFQ5A4-21-1-4	1.0um JJ flat topography, CBKR, 0.5um surround, Ch 2	C1	19.9
SFQ5A4	SFQ5A4-21-1-4	1.0um JJ flat topography, CBKR, 0.5um surround, Ch 2	B6	19.9
SFQ5A4	SFQ5A4-21-1-4	1.0um JJ flat topography, CBKR, 0.5um surround, Ch 2	F2	19.9
SFQ5A4	SFQ5A4-21-1-4	1.0um JJ flat topography, CBKR, 0.5um surround, Ch 2	B6	19.9
SFQ5A4	SFQ5A4-21-1-4	1.0um JJ flat topography, CBKR, 0.5um surround, Ch 2	B2	19.9
SFQ5A4	SFQ5A4-21-1-4	1.0um JJ flat topography, CBKR, 0.5um surround, Ch 2	B6	19.9
SFQ5A4	SFQ5A4-21-1-4	1.0um JJ flat topography, CBKR, 0.5um surround, Ch 2	B2	19.9
SFQ5A4	SFQ5A4-21-1-4	1.0um JJ flat topography, CBKR, 0.5um surround, Ch 2	G3	19.9
SFQ5A4	SFQ5A4-21-1-4	1.0um JJ flat topography, CBKR, 0.5um surround, Ch 2	E7	19.9
SFQ5A4	SFQ5A4-21-1-4	1.0um JJ flat topography, CBKR, 0.5um surround, Ch 2	A5	19.9
SFQ5A4	SFQ5A4-21-1-4	1.0um JJ flat topography, CBKR, 0.5um surround, Ch 2	F2	19.9
SFQ5A4	SFQ5A4-21-1-5retest	1.0um JJ flat topography, CBKR, 0.5um surround, Ch 2	C1	19.9
SFQ5A4	SFQ5A4-21-1-5retest	1.0um JJ flat topography, CBKR, 0.5um surround, Ch 2	B6	19.9
SFQ5A4	SFQ5A4-21-1-5retest	1.0um JJ flat topography, CBKR, 0.5um surround, Ch 2	A5	19.9
SFQ5A4	SFQ5A4-21-1-5retest	1.0um JJ flat topography, CBKR, 0.5um surround, Ch 2	A5	19.9
SFQ5A4	SFQ5A4-21-1-5retest	1.0um JJ flat topography, CBKR, 0.5um surround, Ch 2	G3	19.9
SFQ5A4	SFQ5A4-21-1-5retest	1.0um JJ flat topography, CBKR, 0.5um surround, Ch 2	B6	19.9
SFQ5A4	SFQ5A4-21-1-5retest	1.0um JJ flat topography, CBKR, 0.5um surround, Ch 2	G3	19.9
SFQ5A4	SFQ5A4-21-1-5retest	1.0um JJ flat topography, CBKR, 0.5um surround, Ch 2	E7	19.9
SFQ5A4	SFQ5A4-21-1-5retest	1.0um JJ flat topography, CBKR, 0.5um surround, Ch 2	G3	19.9
SFQ5A4	SFQ5A4-21-1-5retest	1.0um JJ flat topography, CBKR, 0.5um surround, Ch 2	F6	19.9
SFQ5A4	SFQ5A4-21-1-5retest	1.0um JJ flat topography, CBKR, 0.5um surround, Ch 2	C1	19.9
SFQ5A4	SFQ5A4-21-1-5retest	1.0um JJ flat topography, CBKR, 0.5um surround, Ch 2	A5	19.9
SFQ5A4	SFQ5A4-21-1-5retest	1.0um JJ flat topography, CBKR, 0.5um surround, Ch 2	C1	19.9
SFQ5A4	SFQ5A4-21-1-5retest	1.0um JJ flat topography, CBKR, 0.5um surround, Ch 2	F6	19.9
SFQ5A4	SFQ5A4-21-1-5retest	1.0um JJ flat topography, CBKR, 0.5um surround, Ch 2	E7	19.9
SFQ5A4	SFQ5A4-21-1-5retest	1.0um JJ flat topography, CBKR, 0.5um surround, Ch 2	C1	19.9
SFQ5A4	SFQ5A4-21-1-5retest	1.0um JJ flat topography, CBKR, 0.5um surround, Ch 2	C1	19.9
SFQ5A4	SFQ5A4-21-1-5retest	1.0um JJ flat topography, CBKR, 0.5um surround, Ch 2	E7	19.9
SFQ5A4	SFQ5A4-21-1-5retest	1.0um JJ flat topography, CBKR, 0.5um surround, Ch 2	C1	19.9
SFQ5A4	SFQ5A4-21-1-5retest	1.0um JJ flat topography, CBKR, 0.5um surround, Ch 2	C1	19.9
SFQ5A4	SFQ5A4-21-1-5retest	1.0um JJ flat topography, CBKR, 0.5um surround, Ch 2	A5	19.9
SFQ5A4	SFQ5A4-21-1-5retest	1.0um JJ flat topography, CBKR, 0.5um surround, Ch 2	A5	19.9
SFQ5A4	SFQ5A4-21-1-6retest	1.0um JJ flat topography, CBKR, 0.5um surround, Ch 2	F2	19.9
SFQ5A4	SFQ5A4-21-1-6retest	1.0um JJ flat topography, CBKR, 0.5um surround, Ch 2	F6	19.9
SFQ5A4	SFQ5A4-21-1-6retest	1.0um JJ flat topography, CBKR, 0.5um surround, Ch 2	F6	19.9
SFQ5A4	SFQ5A4-21-1-6retest	1.0um JJ flat topography, CBKR, 0.5um surround, Ch 2	E7	19.9
SFQ5A4	SFQ5A4-21-1-6retest	1.0um JJ flat topography, CBKR, 0.5um surround, Ch 2	B6	19.9
SFQ5A4	SFQ5A4-21-1-6retest	1.0um JJ flat topography, CBKR, 0.5um surround, Ch 2	A5	19.9
SFQ5A4	SFQ5A4-21-1-6retest	1.0um JJ flat topography, CBKR, 0.5um surround, Ch 2	A5	19.9
SFQ5A4	SFQ5A4-21-1-6retest	1.0um JJ flat topography, CBKR, 0.5um surround, Ch 2	A5	19.9
SFQ5A4	SFQ5A4-21-1-6retest	1.0um JJ flat topography, CBKR, 0.5um surround, Ch 2	F2	19.9
SFQ5A4	SFQ5A4-21-1-6retest	1.0um JJ flat topography, CBKR, 0.5um surround, Ch 2	B6	19.9
SFQ5A4	SFQ5A4-21-1-6retest	1.0um JJ flat topography, CBKR, 0.5um surround, Ch 2	F6	19.9
SFQ5A4	SFQ5A4-21-1-6retest	1.0um JJ flat topography, CBKR, 0.5um surround, Ch 2	B6	19.9
SFQ5A4	SFQ5A4-21-1-6retest	1.0um JJ flat topography, CBKR, 0.5um surround, Ch 2	F6	19.9
SFQ5A4	SFQ5A4-21-1-6retest	1.0um JJ flat topography, CBKR, 0.5um surround, Ch 2	F6	19.9
SFQ5A4	SFQ5A4-21-1-6retest	1.0um JJ flat topography, CBKR, 0.5um surround, Ch 2	F6	19.9
SFQ5A4	SFQ5A4-21-1-6retest	1.0um JJ flat topography, CBKR, 0.5um surround, Ch 2	G3	19.9
SFQ5A4	SFQ5A4-21-1-6retest	1.0um JJ flat topography, CBKR, 0.5um surround, Ch 2	C1	19.9
SFQ5A4	SFQ5A4-21-1-6retest	1.0um JJ flat topography, CBKR, 0.5um surround, Ch 2	B6	19.9
SFQ5A4	SFQ5A4-21-1-6retest	1.0um JJ flat topography, CBKR, 0.5um surround, Ch 2	F2	19.9
SFQ5A4	SFQ5A4-21-1-6retest	1.0um JJ flat topography, CBKR, 0.5um surround, Ch 2	F2	19.9
SFQ5A4	SFQ5A4-21-1-6retest	1.0um JJ flat topography, CBKR, 0.5um surround, Ch 2	C1	19.9
SFQ5A4	SFQ5A4-21-1-6retest	1.0um JJ flat topography, CBKR, 0.5um surround, Ch 2	B2	19.9
SFQ5A4	SFQ5A4-21-1-6retest	1.0um JJ flat topography, CBKR, 0.5um surround, Ch 2	E7	19.9
SFQ5A4	SFQ5A4-21-1-6retest	1.0um JJ flat topography, CBKR, 0.5um surround, Ch 2	A5	19.9
SFQ5A4	SFQ5A4-21-1-6retest	1.0um JJ flat topography, CBKR, 0.5um surround, Ch 2	B6	19.9
SFQ5A4	SFQ5A4-21-1-6retest	1.0um JJ flat topography, CBKR, 0.5um surround, Ch 2	B6	19.9
SFQ5A4	SFQ5A4-21-1-6retest	1.0um JJ flat topography, CBKR, 0.5um surround, Ch 2	F6	19.9
SFQ5A4	SFQ5A4-21-1-7retest	1.0um JJ flat topography, CBKR, 0.5um surround, Ch 2	F2	19.9
SFQ5A4	SFQ5A4-21-1-7retest	1.0um JJ flat topography, CBKR, 0.5um surround, Ch 2	G3	19.9
SFQ5A4	SFQ5A4-21-1-7retest	1.0um JJ flat topography, CBKR, 0.5um surround, Ch 2	D4	19.9
SFQ5A4	SFQ5A4-21-1-7retest	1.0um JJ flat topography, CBKR, 0.5um surround, Ch 2	A5	19.9
SFQ5A4	SFQ5A4-21-1-7retest	1.0um JJ flat topography, CBKR, 0.5um surround, Ch 2	G3	19.9
SFQ5A4	SFQ5A4-21-1-7retest	1.0um JJ flat topography, CBKR, 0.5um surround, Ch 2	D4	19.9
SFQ5A4	SFQ5A4-21-1-7retest	1.0um JJ flat topography, CBKR, 0.5um surround, Ch 2	E7	19.9
SFQ5A4	SFQ5A4-21-1-7retest	1.0um JJ flat topography, CBKR, 0.5um surround, Ch 2	G3	19.9
SFQ5A4	SFQ5A4-21-1-7retest	1.0um JJ flat topography, CBKR, 0.5um surround, Ch 2	D4	19.9
SFQ5A4	SFQ5A4-21-1-7retest	1.0um JJ flat topography, CBKR, 0.5um surround, Ch 2	C1	19.9
SFQ5A4	SFQ5A4-21-1-7retest	1.0um JJ flat topography, CBKR, 0.5um surround, Ch 2	G3	19.9
SFQ5A4	SFQ5A4-21-1-7retest	1.0um JJ flat topography, CBKR, 0.5um surround, Ch 2	D4	19.9
SFQ5A4	SFQ5A4-21-1-7retest	1.0um JJ flat topography, CBKR, 0.5um surround, Ch 2	D4	19.9
SFQ5A4	SFQ5A4-21-1-7retest	1.0um JJ flat topography, CBKR, 0.5um surround, Ch 2	D4	19.9
SFQ5A4	SFQ5A4-21-1-7retest	1.0um JJ flat topography, CBKR, 0.5um surround, Ch 2	B6	19.9
SFQ5A4	SFQ5A4-21-1-7retest	1.0um JJ flat topography, CBKR, 0.5um surround, Ch 2	D4	19.9
SFQ5A4	SFQ5A4-21-1-7retest	1.0um JJ flat topography, CBKR, 0.5um surround, Ch 2	D4	19.9
SFQ5A4	SFQ5A4-21-1-7retest	1.0um JJ flat topography, CBKR, 0.5um surround, Ch 2	B6	19.9
SFQ5A4	SFQ5A4-21-1-7retest	1.0um JJ flat topography, CBKR, 0.5um surround, Ch 2	D4	19.9
SFQ5A4	SFQ5A4-21-1-7retest	1.0um JJ flat topography, CBKR, 0.5um surround, Ch 2	A5	19.9
SFQ5A4	SFQ5A4-21-1-7retest	1.0um JJ flat topography, CBKR, 0.5um surround, Ch 2	G3	19.9
SFQ5A4	SFQ5A4-21-1-8	1.0um JJ flat topography, CBKR, 0.5um surround, Ch 2	B2	19.9
SFQ5A4	SFQ5A4-21-1-8	1.0um JJ flat topography, CBKR, 0.5um surround, Ch 2	B2	19.9
SFQ5A4	SFQ5A4-21-1-8	1.0um JJ flat topography, CBKR, 0.5um surround, Ch 2	D4	19.9
SFQ5A4	SFQ5A4-21-1-8	1.0um JJ flat topography, CBKR, 0.5um surround, Ch 2	G3	19.9
SFQ5A4	SFQ5A4-21-1-8	1.0um JJ flat topography, CBKR, 0.5um surround, Ch 2	A5	19.9
SFQ5A4	SFQ5A4-21-1-8	1.0um JJ flat topography, CBKR, 0.5um surround, Ch 2	B6	19.9
SFQ5A4	SFQ5A4-21-1-8	1.0um JJ flat topography, CBKR, 0.5um surround, Ch 2	C1	19.9
SFQ5A4	SFQ5A4-21-1-8	1.0um JJ flat topography, CBKR, 0.5um surround, Ch 2	F6	19.9
SFQ5A4	SFQ5A4-21-1-8	1.0um JJ flat topography, CBKR, 0.5um surround, Ch 2	F6	19.9
SFQ5A4	SFQ5A4-21-1-8	1.0um JJ flat topography, CBKR, 0.5um surround, Ch 2	D4	19.9
SFQ5A4	SFQ5A4-21-1-8	1.0um JJ flat topography, CBKR, 0.5um surround, Ch 2	G3	19.9
SFQ5A4	SFQ5A4-21-1-8	1.0um JJ flat topography, CBKR, 0.5um surround, Ch 2	B2	19.9
SFQ5A4	SFQ5A4-21-1-8	1.0um JJ flat topography, CBKR, 0.5um surround, Ch 2	A5	19.9
SFQ5A4	SFQ5A4-21-1-8	1.0um JJ flat topography, CBKR, 0.5um surround, Ch 2	F2	19.9
SFQ5A4	SFQ5A4-21-1-8	1.0um JJ flat topography, CBKR, 0.5um surround, Ch 2	G3	19.9
SFQ5A4	SFQ5A4-21-1-8	1.0um JJ flat topography, CBKR, 0.5um surround, Ch 2	A5	19.9
SFQ5A4	SFQ5A4-21-1-8	1.0um JJ flat topography, CBKR, 0.5um surround, Ch 2	B6	19.9
SFQ5A4	SFQ5A4-21-1-8	1.0um JJ flat topography, CBKR, 0.5um surround, Ch 2	B6	19.9
SFQ5A4	SFQ5A4-21-1-8	1.0um JJ flat topography, CBKR, 0.5um surround, Ch 2	E7	19.9
SFQ5A4	SFQ5A4-21-1-8	1.0um JJ flat topography, CBKR, 0.5um surround, Ch 2	B2	19.9
SFQ5A4	SFQ5A4-21-1-8	1.0um JJ flat topography, CBKR, 0.5um surround, Ch 2	G3	19.9
SFQ5A4	SFQ5A4-21-1-8	1.0um JJ flat topography, CBKR, 0.5um surround, Ch 2	F2	19.9
SFQ5A4	SFQ5A4-21-1-8	1.0um JJ flat topography, CBKR, 0.5um surround, Ch 2	G3	19.9
SFQ5A4	SFQ5A4-21-1-8	1.0um JJ flat topography, CBKR, 0.5um surround, Ch 2	D4	19.9
SFQ5A4	SFQ5A4-21-1-8	1.0um JJ flat topography, CBKR, 0.5um surround, Ch 2	C1	19.9
SFQ5A4	SFQ5A4-21-1-8	1.0um JJ flat topography, CBKR, 0.5um surround, Ch 2	A5	19.9
SFQ5A4	SFQ5A4-21-1-8	1.0um JJ flat topography, CBKR, 0.5um surround, Ch 2	F2	19.9
SFQ5A4	SFQ5A4-21-1-8	1.0um JJ flat topography, CBKR, 0.5um surround, Ch 2	F6	19.9
SFQ5A4	SFQ5A4-21-1-8	1.0um JJ flat topography, CBKR, 0.5um surround, Ch 2	B2	19.9
SFQ5A4	SFQ5A4-21-1-8	1.0um JJ flat topography, CBKR, 0.5um surround, Ch 2	C1	19.9
SFQ5A4	SFQ5A4-21-1-8	1.0um JJ flat topography, CBKR, 0.5um surround, Ch 2	A5	19.9
SFQ5A4	SFQ5A4-21-1-8	1.0um JJ flat topography, CBKR, 0.5um surround, Ch 2	G3	19.9
SFQ5A4	SFQ5A4-21-1-8	1.0um JJ flat topography, CBKR, 0.5um surround, Ch 2	C1	19.9
SFQ5A4	SFQ5A4-21-1-8	1.0um JJ flat topography, CBKR, 0.5um surround, Ch 2	G3	19.9
SFQ5A4	SFQ5A4-21-1-8	1.0um JJ flat topography, CBKR, 0.5um surround, Ch 2	F2	19.9
SFQ5A4	SFQ5A4-21-1-1bss	1.0um JJ flat topography, CBKR, 0.5um surround, Ch 2	G3	20
SFQ5A4	SFQ5A4-21-1-3retest	1.0um JJ flat topography, CBKR, 0.5um surround, Ch 2	B2	20
SFQ5A4	SFQ5A4-21-1-4	1.0um JJ flat topography, CBKR, 0.5um surround, Ch 2	B2	20
SFQ5A4	SFQ5A4-21-1-4	1.0um JJ flat topography, CBKR, 0.5um surround, Ch 2	F6	20
SFQ5A4	SFQ5A4-21-1-4	1.0um JJ flat topography, CBKR, 0.5um surround, Ch 2	F2	20
SFQ5A4	SFQ5A4-21-1-4	1.0um JJ flat topography, CBKR, 0.5um surround, Ch 2	F2	20
SFQ5A4	SFQ5A4-21-1-4	1.0um JJ flat topography, CBKR, 0.5um surround, Ch 2	F2	20
SFQ5A4	SFQ5A4-21-1-4	1.0um JJ flat topography, CBKR, 0.5um surround, Ch 2	A5	20
SFQ5A4	SFQ5A4-21-1-4	1.0um JJ flat topography, CBKR, 0.5um surround, Ch 2	F2	20
SFQ5A4	SFQ5A4-21-1-4	1.0um JJ flat topography, CBKR, 0.5um surround, Ch 2	F2	20
SFQ5A4	SFQ5A4-21-1-4	1.0um JJ flat topography, CBKR, 0.5um surround, Ch 2	C1	20
SFQ5A4	SFQ5A4-21-1-4	1.0um JJ flat topography, CBKR, 0.5um surround, Ch 2	A5	20
SFQ5A4	SFQ5A4-21-1-4	1.0um JJ flat topography, CBKR, 0.5um surround, Ch 2	G3	20
SFQ5A4	SFQ5A4-21-1-4	1.0um JJ flat topography, CBKR, 0.5um surround, Ch 2	C1	20
SFQ5A4	SFQ5A4-21-1-4	1.0um JJ flat topography, CBKR, 0.5um surround, Ch 2	C1	20
SFQ5A4	SFQ5A4-21-1-4	1.0um JJ flat topography, CBKR, 0.5um surround, Ch 2	E7	20
SFQ5A4	SFQ5A4-21-1-4	1.0um JJ flat topography, CBKR, 0.5um surround, Ch 2	C1	20
SFQ5A4	SFQ5A4-21-1-4	1.0um JJ flat topography, CBKR, 0.5um surround, Ch 2	B6	20
SFQ5A4	SFQ5A4-21-1-5retest	1.0um JJ flat topography, CBKR, 0.5um surround, Ch 2	C1	20
SFQ5A4	SFQ5A4-21-1-5retest	1.0um JJ flat topography, CBKR, 0.5um surround, Ch 2	E7	20
SFQ5A4	SFQ5A4-21-1-5retest	1.0um JJ flat topography, CBKR, 0.5um surround, Ch 2	A5	20
SFQ5A4	SFQ5A4-21-1-5retest	1.0um JJ flat topography, CBKR, 0.5um surround, Ch 2	G3	20
SFQ5A4	SFQ5A4-21-1-5retest	1.0um JJ flat topography, CBKR, 0.5um surround, Ch 2	F2	20
SFQ5A4	SFQ5A4-21-1-5retest	1.0um JJ flat topography, CBKR, 0.5um surround, Ch 2	E7	20
SFQ5A4	SFQ5A4-21-1-5retest	1.0um JJ flat topography, CBKR, 0.5um surround, Ch 2	C1	20
SFQ5A4	SFQ5A4-21-1-5retest	1.0um JJ flat topography, CBKR, 0.5um surround, Ch 2	C1	20
SFQ5A4	SFQ5A4-21-1-5retest	1.0um JJ flat topography, CBKR, 0.5um surround, Ch 2	A5	20
SFQ5A4	SFQ5A4-21-1-5retest	1.0um JJ flat topography, CBKR, 0.5um surround, Ch 2	F6	20
SFQ5A4	SFQ5A4-21-1-5retest	1.0um JJ flat topography, CBKR, 0.5um surround, Ch 2	B2	20
SFQ5A4	SFQ5A4-21-1-5retest	1.0um JJ flat topography, CBKR, 0.5um surround, Ch 2	G3	20
SFQ5A4	SFQ5A4-21-1-5retest	1.0um JJ flat topography, CBKR, 0.5um surround, Ch 2	G3	20
SFQ5A4	SFQ5A4-21-1-5retest	1.0um JJ flat topography, CBKR, 0.5um surround, Ch 2	F6	20
SFQ5A4	SFQ5A4-21-1-5retest	1.0um JJ flat topography, CBKR, 0.5um surround, Ch 2	G3	20
SFQ5A4	SFQ5A4-21-1-5retest	1.0um JJ flat topography, CBKR, 0.5um surround, Ch 2	A5	20
SFQ5A4	SFQ5A4-21-1-5retest	1.0um JJ flat topography, CBKR, 0.5um surround, Ch 2	C1	20
SFQ5A4	SFQ5A4-21-1-5retest	1.0um JJ flat topography, CBKR, 0.5um surround, Ch 2	B6	20
SFQ5A4	SFQ5A4-21-1-5retest	1.0um JJ flat topography, CBKR, 0.5um surround, Ch 2	D4	20
SFQ5A4	SFQ5A4-21-1-5retest	1.0um JJ flat topography, CBKR, 0.5um surround, Ch 2	E7	20
SFQ5A4	SFQ5A4-21-1-5retest	1.0um JJ flat topography, CBKR, 0.5um surround, Ch 2	B6	20
SFQ5A4	SFQ5A4-21-1-5retest	1.0um JJ flat topography, CBKR, 0.5um surround, Ch 2	D4	20
SFQ5A4	SFQ5A4-21-1-5retest	1.0um JJ flat topography, CBKR, 0.5um surround, Ch 2	A5	20
SFQ5A4	SFQ5A4-21-1-5retest	1.0um JJ flat topography, CBKR, 0.5um surround, Ch 2	G3	20
SFQ5A4	SFQ5A4-21-1-5retest	1.0um JJ flat topography, CBKR, 0.5um surround, Ch 2	B6	20
SFQ5A4	SFQ5A4-21-1-5retest	1.0um JJ flat topography, CBKR, 0.5um surround, Ch 2	F6	20
SFQ5A4	SFQ5A4-21-1-5retest	1.0um JJ flat topography, CBKR, 0.5um surround, Ch 2	G3	20
SFQ5A4	SFQ5A4-21-1-6retest	1.0um JJ flat topography, CBKR, 0.5um surround, Ch 2	F2	20
SFQ5A4	SFQ5A4-21-1-6retest	1.0um JJ flat topography, CBKR, 0.5um surround, Ch 2	E7	20
SFQ5A4	SFQ5A4-21-1-6retest	1.0um JJ flat topography, CBKR, 0.5um surround, Ch 2	G3	20
SFQ5A4	SFQ5A4-21-1-6retest	1.0um JJ flat topography, CBKR, 0.5um surround, Ch 2	E7	20
SFQ5A4	SFQ5A4-21-1-6retest	1.0um JJ flat topography, CBKR, 0.5um surround, Ch 2	B6	20
SFQ5A4	SFQ5A4-21-1-6retest	1.0um JJ flat topography, CBKR, 0.5um surround, Ch 2	C1	20
SFQ5A4	SFQ5A4-21-1-6retest	1.0um JJ flat topography, CBKR, 0.5um surround, Ch 2	G3	20
SFQ5A4	SFQ5A4-21-1-6retest	1.0um JJ flat topography, CBKR, 0.5um surround, Ch 2	C1	20
SFQ5A4	SFQ5A4-21-1-6retest	1.0um JJ flat topography, CBKR, 0.5um surround, Ch 2	E7	20
SFQ5A4	SFQ5A4-21-1-6retest	1.0um JJ flat topography, CBKR, 0.5um surround, Ch 2	B6	20
SFQ5A4	SFQ5A4-21-1-6retest	1.0um JJ flat topography, CBKR, 0.5um surround, Ch 2	E7	20
SFQ5A4	SFQ5A4-21-1-6retest	1.0um JJ flat topography, CBKR, 0.5um surround, Ch 2	B6	20
SFQ5A4	SFQ5A4-21-1-6retest	1.0um JJ flat topography, CBKR, 0.5um surround, Ch 2	C1	20
SFQ5A4	SFQ5A4-21-1-6retest	1.0um JJ flat topography, CBKR, 0.5um surround, Ch 2	C1	20
SFQ5A4	SFQ5A4-21-1-6retest	1.0um JJ flat topography, CBKR, 0.5um surround, Ch 2	G3	20
SFQ5A4	SFQ5A4-21-1-6retest	1.0um JJ flat topography, CBKR, 0.5um surround, Ch 2	G3	20
SFQ5A4	SFQ5A4-21-1-6retest	1.0um JJ flat topography, CBKR, 0.5um surround, Ch 2	F6	20
SFQ5A4	SFQ5A4-21-1-6retest	1.0um JJ flat topography, CBKR, 0.5um surround, Ch 2	F6	20
SFQ5A4	SFQ5A4-21-1-6retest	1.0um JJ flat topography, CBKR, 0.5um surround, Ch 2	E7	20
SFQ5A4	SFQ5A4-21-1-6retest	1.0um JJ flat topography, CBKR, 0.5um surround, Ch 2	E7	20
SFQ5A4	SFQ5A4-21-1-6retest	1.0um JJ flat topography, CBKR, 0.5um surround, Ch 2	C1	20
SFQ5A4	SFQ5A4-21-1-6retest	1.0um JJ flat topography, CBKR, 0.5um surround, Ch 2	B2	20
SFQ5A4	SFQ5A4-21-1-6retest	1.0um JJ flat topography, CBKR, 0.5um surround, Ch 2	B6	20
SFQ5A4	SFQ5A4-21-1-6retest	1.0um JJ flat topography, CBKR, 0.5um surround, Ch 2	F6	20
SFQ5A4	SFQ5A4-21-1-6retest	1.0um JJ flat topography, CBKR, 0.5um surround, Ch 2	A5	20
SFQ5A4	SFQ5A4-21-1-6retest	1.0um JJ flat topography, CBKR, 0.5um surround, Ch 2	D4	20
SFQ5A4	SFQ5A4-21-1-7retest	1.0um JJ flat topography, CBKR, 0.5um surround, Ch 2	D4	20
SFQ5A4	SFQ5A4-21-1-7retest	1.0um JJ flat topography, CBKR, 0.5um surround, Ch 2	G3	20
SFQ5A4	SFQ5A4-21-1-7retest	1.0um JJ flat topography, CBKR, 0.5um surround, Ch 2	E7	20
SFQ5A4	SFQ5A4-21-1-7retest	1.0um JJ flat topography, CBKR, 0.5um surround, Ch 2	G3	20
SFQ5A4	SFQ5A4-21-1-7retest	1.0um JJ flat topography, CBKR, 0.5um surround, Ch 2	E7	20
SFQ5A4	SFQ5A4-21-1-7retest	1.0um JJ flat topography, CBKR, 0.5um surround, Ch 2	E7	20
SFQ5A4	SFQ5A4-21-1-7retest	1.0um JJ flat topography, CBKR, 0.5um surround, Ch 2	G3	20
SFQ5A4	SFQ5A4-21-1-7retest	1.0um JJ flat topography, CBKR, 0.5um surround, Ch 2	D4	20
SFQ5A4	SFQ5A4-21-1-7retest	1.0um JJ flat topography, CBKR, 0.5um surround, Ch 2	D4	20
SFQ5A4	SFQ5A4-21-1-7retest	1.0um JJ flat topography, CBKR, 0.5um surround, Ch 2	B6	20
SFQ5A4	SFQ5A4-21-1-7retest	1.0um JJ flat topography, CBKR, 0.5um surround, Ch 2	G3	20
SFQ5A4	SFQ5A4-21-1-7retest	1.0um JJ flat topography, CBKR, 0.5um surround, Ch 2	B6	20
SFQ5A4	SFQ5A4-21-1-7retest	1.0um JJ flat topography, CBKR, 0.5um surround, Ch 2	A5	20
SFQ5A4	SFQ5A4-21-1-7retest	1.0um JJ flat topography, CBKR, 0.5um surround, Ch 2	E7	20
SFQ5A4	SFQ5A4-21-1-7retest	1.0um JJ flat topography, CBKR, 0.5um surround, Ch 2	E7	20
SFQ5A4	SFQ5A4-21-1-7retest	1.0um JJ flat topography, CBKR, 0.5um surround, Ch 2	D4	20
SFQ5A4	SFQ5A4-21-1-7retest	1.0um JJ flat topography, CBKR, 0.5um surround, Ch 2	D4	20
SFQ5A4	SFQ5A4-21-1-8	1.0um JJ flat topography, CBKR, 0.5um surround, Ch 2	D4	20
SFQ5A4	SFQ5A4-21-1-8	1.0um JJ flat topography, CBKR, 0.5um surround, Ch 2	G3	20
SFQ5A4	SFQ5A4-21-1-8	1.0um JJ flat topography, CBKR, 0.5um surround, Ch 2	E7	20
SFQ5A4	SFQ5A4-21-1-8	1.0um JJ flat topography, CBKR, 0.5um surround, Ch 2	D4	20
SFQ5A4	SFQ5A4-21-1-8	1.0um JJ flat topography, CBKR, 0.5um surround, Ch 2	F2	20
SFQ5A4	SFQ5A4-21-1-8	1.0um JJ flat topography, CBKR, 0.5um surround, Ch 2	G3	20
SFQ5A4	SFQ5A4-21-1-8	1.0um JJ flat topography, CBKR, 0.5um surround, Ch 2	F6	20
SFQ5A4	SFQ5A4-21-1-8	1.0um JJ flat topography, CBKR, 0.5um surround, Ch 2	A5	20
SFQ5A4	SFQ5A4-21-1-8	1.0um JJ flat topography, CBKR, 0.5um surround, Ch 2	E7	20
SFQ5A4	SFQ5A4-21-1-8	1.0um JJ flat topography, CBKR, 0.5um surround, Ch 2	D4	20
SFQ5A4	SFQ5A4-21-1-8	1.0um JJ flat topography, CBKR, 0.5um surround, Ch 2	F6	20
SFQ5A4	SFQ5A4-21-1-8	1.0um JJ flat topography, CBKR, 0.5um surround, Ch 2	F6	20
SFQ5A4	SFQ5A4-21-1-8	1.0um JJ flat topography, CBKR, 0.5um surround, Ch 2	E7	20
SFQ5A4	SFQ5A4-21-1-8	1.0um JJ flat topography, CBKR, 0.5um surround, Ch 2	G3	20
SFQ5A4	SFQ5A4-21-1-8	1.0um JJ flat topography, CBKR, 0.5um surround, Ch 2	B2	20
SFQ5A4	SFQ5A4-21-1-8	1.0um JJ flat topography, CBKR, 0.5um surround, Ch 2	A5	20
SFQ5A4	SFQ5A4-21-1-8	1.0um JJ flat topography, CBKR, 0.5um surround, Ch 2	C1	20
SFQ5A4	SFQ5A4-21-1-8	1.0um JJ flat topography, CBKR, 0.5um surround, Ch 2	B6	20
SFQ5A4	SFQ5A4-21-1-8	1.0um JJ flat topography, CBKR, 0.5um surround, Ch 2	D4	20
SFQ5A4	SFQ5A4-21-1-8	1.0um JJ flat topography, CBKR, 0.5um surround, Ch 2	A5	20
SFQ5A4	SFQ5A4-21-1-8	1.0um JJ flat topography, CBKR, 0.5um surround, Ch 2	C1	20
SFQ5A4	SFQ5A4-21-1-8	1.0um JJ flat topography, CBKR, 0.5um surround, Ch 2	C1	20
SFQ5A4	SFQ5A4-21-1-8	1.0um JJ flat topography, CBKR, 0.5um surround, Ch 2	F2	20
SFQ5A4	SFQ5A4-21-1-8	1.0um JJ flat topography, CBKR, 0.5um surround, Ch 2	B6	20
SFQ5A4	SFQ5A4-21-1-8	1.0um JJ flat topography, CBKR, 0.5um surround, Ch 2	D4	20
SFQ5A4	SFQ5A4-21-1-8	1.0um JJ flat topography, CBKR, 0.5um surround, Ch 2	B2	20
SFQ5A4	SFQ5A4-21-1-8	1.0um JJ flat topography, CBKR, 0.5um surround, Ch 2	F2	20
SFQ5A4	SFQ5A4-21-1-8	1.0um JJ flat topography, CBKR, 0.5um surround, Ch 2	D4	20
SFQ5A4	SFQ5A4-21-1-8	1.0um JJ flat topography, CBKR, 0.5um surround, Ch 2	C1	20
SFQ5A4	SFQ5A4-21-1-8	1.0um JJ flat topography, CBKR, 0.5um surround, Ch 2	B2	20
SFQ5A4	SFQ5A4-21-1-8	1.0um JJ flat topography, CBKR, 0.5um surround, Ch 2	G3	20
SFQ5A4	SFQ5A4-21-1-8	1.0um JJ flat topography, CBKR, 0.5um surround, Ch 2	D4	20
SFQ5A4	SFQ5A4-21-1-8	1.0um JJ flat topography, CBKR, 0.5um surround, Ch 2	E7	20
SFQ5A4	SFQ5A4-21-1-8	1.0um JJ flat topography, CBKR, 0.5um surround, Ch 2	B2	20
SFQ5A4	SFQ5A4-21-1-8	1.0um JJ flat topography, CBKR, 0.5um surround, Ch 2	A5	20
SFQ5A4	SFQ5A4-21-1-8	1.0um JJ flat topography, CBKR, 0.5um surround, Ch 2	C1	20
SFQ5A4	SFQ5A4-21-1-8	1.0um JJ flat topography, CBKR, 0.5um surround, Ch 2	F6	20
SFQ5A4	SFQ5A4-21-1-8	1.0um JJ flat topography, CBKR, 0.5um surround, Ch 2	E7	20
SFQ5A4	SFQ5A4-21-1-8	1.0um JJ flat topography, CBKR, 0.5um surround, Ch 2	F6	20
SFQ5A4	SFQ5A4-21-1-8	1.0um JJ flat topography, CBKR, 0.5um surround, Ch 2	C1	20
SFQ5A4	SFQ5A4-21-1-8	1.0um JJ flat topography, CBKR, 0.5um surround, Ch 2	F6	20
SFQ5A4	SFQ5A4-21-1-8	1.0um JJ flat topography, CBKR, 0.5um surround, Ch 2	F2	20
SFQ5A4	SFQ5A4-21-1-8	1.0um JJ flat topography, CBKR, 0.5um surround, Ch 2	F2	20
SFQ5A4	SFQ5A4-21-1-8	1.0um JJ flat topography, CBKR, 0.5um surround, Ch 2	D4	20
SFQ5A4	SFQ5A4-21-1-3retest	1.0um JJ flat topography, CBKR, 0.5um surround, Ch 2	C1	20.1
SFQ5A4	SFQ5A4-21-1-3retest	1.0um JJ flat topography, CBKR, 0.5um surround, Ch 2	B2	20.1
SFQ5A4	SFQ5A4-21-1-3retest	1.0um JJ flat topography, CBKR, 0.5um surround, Ch 2	B2	20.1
SFQ5A4	SFQ5A4-21-1-3retest	1.0um JJ flat topography, CBKR, 0.5um surround, Ch 2	C1	20.1
SFQ5A4	SFQ5A4-21-1-3retest	1.0um JJ flat topography, CBKR, 0.5um surround, Ch 2	B6	20.1
SFQ5A4	SFQ5A4-21-1-3retest	1.0um JJ flat topography, CBKR, 0.5um surround, Ch 2	B2	20.1
SFQ5A4	SFQ5A4-21-1-3retest	1.0um JJ flat topography, CBKR, 0.5um surround, Ch 2	F6	20.1
SFQ5A4	SFQ5A4-21-1-4	1.0um JJ flat topography, CBKR, 0.5um surround, Ch 2	B6	20.1
SFQ5A4	SFQ5A4-21-1-4	1.0um JJ flat topography, CBKR, 0.5um surround, Ch 2	B2	20.1
SFQ5A4	SFQ5A4-21-1-4	1.0um JJ flat topography, CBKR, 0.5um surround, Ch 2	G3	20.1
SFQ5A4	SFQ5A4-21-1-4	1.0um JJ flat topography, CBKR, 0.5um surround, Ch 2	F6	20.1
SFQ5A4	SFQ5A4-21-1-4	1.0um JJ flat topography, CBKR, 0.5um surround, Ch 2	C1	20.1
SFQ5A4	SFQ5A4-21-1-4	1.0um JJ flat topography, CBKR, 0.5um surround, Ch 2	B2	20.1
SFQ5A4	SFQ5A4-21-1-4	1.0um JJ flat topography, CBKR, 0.5um surround, Ch 2	G3	20.1
SFQ5A4	SFQ5A4-21-1-4	1.0um JJ flat topography, CBKR, 0.5um surround, Ch 2	A5	20.1
SFQ5A4	SFQ5A4-21-1-4	1.0um JJ flat topography, CBKR, 0.5um surround, Ch 2	G3	20.1
SFQ5A4	SFQ5A4-21-1-4	1.0um JJ flat topography, CBKR, 0.5um surround, Ch 2	F6	20.1
SFQ5A4	SFQ5A4-21-1-4	1.0um JJ flat topography, CBKR, 0.5um surround, Ch 2	C1	20.1
SFQ5A4	SFQ5A4-21-1-4	1.0um JJ flat topography, CBKR, 0.5um surround, Ch 2	B6	20.1
SFQ5A4	SFQ5A4-21-1-4	1.0um JJ flat topography, CBKR, 0.5um surround, Ch 2	G3	20.1
SFQ5A4	SFQ5A4-21-1-4	1.0um JJ flat topography, CBKR, 0.5um surround, Ch 2	F2	20.1
SFQ5A4	SFQ5A4-21-1-4	1.0um JJ flat topography, CBKR, 0.5um surround, Ch 2	F2	20.1
SFQ5A4	SFQ5A4-21-1-4	1.0um JJ flat topography, CBKR, 0.5um surround, Ch 2	F6	20.1
SFQ5A4	SFQ5A4-21-1-4	1.0um JJ flat topography, CBKR, 0.5um surround, Ch 2	B6	20.1
SFQ5A4	SFQ5A4-21-1-4	1.0um JJ flat topography, CBKR, 0.5um surround, Ch 2	A5	20.1
SFQ5A4	SFQ5A4-21-1-4	1.0um JJ flat topography, CBKR, 0.5um surround, Ch 2	B2	20.1
SFQ5A4	SFQ5A4-21-1-4	1.0um JJ flat topography, CBKR, 0.5um surround, Ch 2	B6	20.1
SFQ5A4	SFQ5A4-21-1-4	1.0um JJ flat topography, CBKR, 0.5um surround, Ch 2	B2	20.1
SFQ5A4	SFQ5A4-21-1-4	1.0um JJ flat topography, CBKR, 0.5um surround, Ch 2	G3	20.1
SFQ5A4	SFQ5A4-21-1-4	1.0um JJ flat topography, CBKR, 0.5um surround, Ch 2	G3	20.1
SFQ5A4	SFQ5A4-21-1-4	1.0um JJ flat topography, CBKR, 0.5um surround, Ch 2	B6	20.1
SFQ5A4	SFQ5A4-21-1-4	1.0um JJ flat topography, CBKR, 0.5um surround, Ch 2	G3	20.1
SFQ5A4	SFQ5A4-21-1-4	1.0um JJ flat topography, CBKR, 0.5um surround, Ch 2	B2	20.1
SFQ5A4	SFQ5A4-21-1-4	1.0um JJ flat topography, CBKR, 0.5um surround, Ch 2	F2	20.1
SFQ5A4	SFQ5A4-21-1-4	1.0um JJ flat topography, CBKR, 0.5um surround, Ch 2	G3	20.1
SFQ5A4	SFQ5A4-21-1-5retest	1.0um JJ flat topography, CBKR, 0.5um surround, Ch 2	A5	20.1
SFQ5A4	SFQ5A4-21-1-5retest	1.0um JJ flat topography, CBKR, 0.5um surround, Ch 2	A5	20.1
SFQ5A4	SFQ5A4-21-1-5retest	1.0um JJ flat topography, CBKR, 0.5um surround, Ch 2	F2	20.1
SFQ5A4	SFQ5A4-21-1-5retest	1.0um JJ flat topography, CBKR, 0.5um surround, Ch 2	B6	20.1
SFQ5A4	SFQ5A4-21-1-5retest	1.0um JJ flat topography, CBKR, 0.5um surround, Ch 2	A5	20.1
SFQ5A4	SFQ5A4-21-1-5retest	1.0um JJ flat topography, CBKR, 0.5um surround, Ch 2	B2	20.1
SFQ5A4	SFQ5A4-21-1-5retest	1.0um JJ flat topography, CBKR, 0.5um surround, Ch 2	A5	20.1
SFQ5A4	SFQ5A4-21-1-5retest	1.0um JJ flat topography, CBKR, 0.5um surround, Ch 2	F6	20.1
SFQ5A4	SFQ5A4-21-1-5retest	1.0um JJ flat topography, CBKR, 0.5um surround, Ch 2	E7	20.1
SFQ5A4	SFQ5A4-21-1-5retest	1.0um JJ flat topography, CBKR, 0.5um surround, Ch 2	C1	20.1
SFQ5A4	SFQ5A4-21-1-5retest	1.0um JJ flat topography, CBKR, 0.5um surround, Ch 2	E7	20.1
SFQ5A4	SFQ5A4-21-1-5retest	1.0um JJ flat topography, CBKR, 0.5um surround, Ch 2	E7	20.1
SFQ5A4	SFQ5A4-21-1-5retest	1.0um JJ flat topography, CBKR, 0.5um surround, Ch 2	A5	20.1
SFQ5A4	SFQ5A4-21-1-5retest	1.0um JJ flat topography, CBKR, 0.5um surround, Ch 2	D4	20.1
SFQ5A4	SFQ5A4-21-1-5retest	1.0um JJ flat topography, CBKR, 0.5um surround, Ch 2	F2	20.1
SFQ5A4	SFQ5A4-21-1-5retest	1.0um JJ flat topography, CBKR, 0.5um surround, Ch 2	F2	20.1
SFQ5A4	SFQ5A4-21-1-5retest	1.0um JJ flat topography, CBKR, 0.5um surround, Ch 2	D4	20.1
SFQ5A4	SFQ5A4-21-1-5retest	1.0um JJ flat topography, CBKR, 0.5um surround, Ch 2	G3	20.1
SFQ5A4	SFQ5A4-21-1-5retest	1.0um JJ flat topography, CBKR, 0.5um surround, Ch 2	A5	20.1
SFQ5A4	SFQ5A4-21-1-5retest	1.0um JJ flat topography, CBKR, 0.5um surround, Ch 2	G3	20.1
SFQ5A4	SFQ5A4-21-1-6retest	1.0um JJ flat topography, CBKR, 0.5um surround, Ch 2	F6	20.1
SFQ5A4	SFQ5A4-21-1-6retest	1.0um JJ flat topography, CBKR, 0.5um surround, Ch 2	F6	20.1
SFQ5A4	SFQ5A4-21-1-6retest	1.0um JJ flat topography, CBKR, 0.5um surround, Ch 2	F2	20.1
SFQ5A4	SFQ5A4-21-1-6retest	1.0um JJ flat topography, CBKR, 0.5um surround, Ch 2	F6	20.1
SFQ5A4	SFQ5A4-21-1-6retest	1.0um JJ flat topography, CBKR, 0.5um surround, Ch 2	C1	20.1
SFQ5A4	SFQ5A4-21-1-6retest	1.0um JJ flat topography, CBKR, 0.5um surround, Ch 2	F6	20.1
SFQ5A4	SFQ5A4-21-1-6retest	1.0um JJ flat topography, CBKR, 0.5um surround, Ch 2	G3	20.1
SFQ5A4	SFQ5A4-21-1-6retest	1.0um JJ flat topography, CBKR, 0.5um surround, Ch 2	F6	20.1
SFQ5A4	SFQ5A4-21-1-6retest	1.0um JJ flat topography, CBKR, 0.5um surround, Ch 2	F6	20.1
SFQ5A4	SFQ5A4-21-1-6retest	1.0um JJ flat topography, CBKR, 0.5um surround, Ch 2	F2	20.1
SFQ5A4	SFQ5A4-21-1-6retest	1.0um JJ flat topography, CBKR, 0.5um surround, Ch 2	B6	20.1
SFQ5A4	SFQ5A4-21-1-6retest	1.0um JJ flat topography, CBKR, 0.5um surround, Ch 2	C1	20.1
SFQ5A4	SFQ5A4-21-1-6retest	1.0um JJ flat topography, CBKR, 0.5um surround, Ch 2	B6	20.1
SFQ5A4	SFQ5A4-21-1-6retest	1.0um JJ flat topography, CBKR, 0.5um surround, Ch 2	A5	20.1
SFQ5A4	SFQ5A4-21-1-6retest	1.0um JJ flat topography, CBKR, 0.5um surround, Ch 2	A5	20.1
SFQ5A4	SFQ5A4-21-1-6retest	1.0um JJ flat topography, CBKR, 0.5um surround, Ch 2	B6	20.1
SFQ5A4	SFQ5A4-21-1-6retest	1.0um JJ flat topography, CBKR, 0.5um surround, Ch 2	F2	20.1
SFQ5A4	SFQ5A4-21-1-6retest	1.0um JJ flat topography, CBKR, 0.5um surround, Ch 2	B6	20.1
SFQ5A4	SFQ5A4-21-1-6retest	1.0um JJ flat topography, CBKR, 0.5um surround, Ch 2	B2	20.1
SFQ5A4	SFQ5A4-21-1-6retest	1.0um JJ flat topography, CBKR, 0.5um surround, Ch 2	F2	20.1
SFQ5A4	SFQ5A4-21-1-6retest	1.0um JJ flat topography, CBKR, 0.5um surround, Ch 2	G3	20.1
SFQ5A4	SFQ5A4-21-1-6retest	1.0um JJ flat topography, CBKR, 0.5um surround, Ch 2	F2	20.1
SFQ5A4	SFQ5A4-21-1-7retest	1.0um JJ flat topography, CBKR, 0.5um surround, Ch 2	G3	20.1
SFQ5A4	SFQ5A4-21-1-7retest	1.0um JJ flat topography, CBKR, 0.5um surround, Ch 2	D4	20.1
SFQ5A4	SFQ5A4-21-1-7retest	1.0um JJ flat topography, CBKR, 0.5um surround, Ch 2	E7	20.1
SFQ5A4	SFQ5A4-21-1-7retest	1.0um JJ flat topography, CBKR, 0.5um surround, Ch 2	E7	20.1
SFQ5A4	SFQ5A4-21-1-7retest	1.0um JJ flat topography, CBKR, 0.5um surround, Ch 2	E7	20.1
SFQ5A4	SFQ5A4-21-1-7retest	1.0um JJ flat topography, CBKR, 0.5um surround, Ch 2	F6	20.1
SFQ5A4	SFQ5A4-21-1-7retest	1.0um JJ flat topography, CBKR, 0.5um surround, Ch 2	D4	20.1
SFQ5A4	SFQ5A4-21-1-7retest	1.0um JJ flat topography, CBKR, 0.5um surround, Ch 2	D4	20.1
SFQ5A4	SFQ5A4-21-1-7retest	1.0um JJ flat topography, CBKR, 0.5um surround, Ch 2	E7	20.1
SFQ5A4	SFQ5A4-21-1-7retest	1.0um JJ flat topography, CBKR, 0.5um surround, Ch 2	D4	20.1
SFQ5A4	SFQ5A4-21-1-8	1.0um JJ flat topography, CBKR, 0.5um surround, Ch 2	F2	20.1
SFQ5A4	SFQ5A4-21-1-8	1.0um JJ flat topography, CBKR, 0.5um surround, Ch 2	C1	20.1
SFQ5A4	SFQ5A4-21-1-8	1.0um JJ flat topography, CBKR, 0.5um surround, Ch 2	F2	20.1
SFQ5A4	SFQ5A4-21-1-8	1.0um JJ flat topography, CBKR, 0.5um surround, Ch 2	F2	20.1
SFQ5A4	SFQ5A4-21-1-8	1.0um JJ flat topography, CBKR, 0.5um surround, Ch 2	C1	20.1
SFQ5A4	SFQ5A4-21-1-8	1.0um JJ flat topography, CBKR, 0.5um surround, Ch 2	F2	20.1
SFQ5A4	SFQ5A4-21-1-8	1.0um JJ flat topography, CBKR, 0.5um surround, Ch 2	F6	20.1
SFQ5A4	SFQ5A4-21-1-8	1.0um JJ flat topography, CBKR, 0.5um surround, Ch 2	F6	20.1
SFQ5A4	SFQ5A4-21-1-8	1.0um JJ flat topography, CBKR, 0.5um surround, Ch 2	E7	20.1
SFQ5A4	SFQ5A4-21-1-8	1.0um JJ flat topography, CBKR, 0.5um surround, Ch 2	D4	20.1
SFQ5A4	SFQ5A4-21-1-8	1.0um JJ flat topography, CBKR, 0.5um surround, Ch 2	A5	20.1
SFQ5A4	SFQ5A4-21-1-8	1.0um JJ flat topography, CBKR, 0.5um surround, Ch 2	D4	20.1
SFQ5A4	SFQ5A4-21-1-8	1.0um JJ flat topography, CBKR, 0.5um surround, Ch 2	F2	20.1
SFQ5A4	SFQ5A4-21-1-8	1.0um JJ flat topography, CBKR, 0.5um surround, Ch 2	A5	20.1
SFQ5A4	SFQ5A4-21-1-8	1.0um JJ flat topography, CBKR, 0.5um surround, Ch 2	C1	20.1
SFQ5A4	SFQ5A4-21-1-8	1.0um JJ flat topography, CBKR, 0.5um surround, Ch 2	C1	20.1
SFQ5A4	SFQ5A4-21-1-8	1.0um JJ flat topography, CBKR, 0.5um surround, Ch 2	G3	20.1
SFQ5A4	SFQ5A4-21-1-8	1.0um JJ flat topography, CBKR, 0.5um surround, Ch 2	B2	20.1
SFQ5A4	SFQ5A4-21-1-8	1.0um JJ flat topography, CBKR, 0.5um surround, Ch 2	A5	20.1
SFQ5A4	SFQ5A4-21-1-8	1.0um JJ flat topography, CBKR, 0.5um surround, Ch 2	A5	20.1
SFQ5A4	SFQ5A4-21-1-8	1.0um JJ flat topography, CBKR, 0.5um surround, Ch 2	A5	20.1
SFQ5A4	SFQ5A4-21-1-8	1.0um JJ flat topography, CBKR, 0.5um surround, Ch 2	G3	20.1
SFQ5A4	SFQ5A4-21-1-8	1.0um JJ flat topography, CBKR, 0.5um surround, Ch 2	E7	20.1
SFQ5A4	SFQ5A4-21-1-8	1.0um JJ flat topography, CBKR, 0.5um surround, Ch 2	B6	20.1
SFQ5A4	SFQ5A4-21-1-8	1.0um JJ flat topography, CBKR, 0.5um surround, Ch 2	F6	20.1
SFQ5A4	SFQ5A4-21-1-8	1.0um JJ flat topography, CBKR, 0.5um surround, Ch 2	D4	20.1
SFQ5A4	SFQ5A4-21-1-8	1.0um JJ flat topography, CBKR, 0.5um surround, Ch 2	F2	20.1
SFQ5A4	SFQ5A4-21-1-8	1.0um JJ flat topography, CBKR, 0.5um surround, Ch 2	B6	20.1
SFQ5A4	SFQ5A4-21-1-8	1.0um JJ flat topography, CBKR, 0.5um surround, Ch 2	E7	20.1
SFQ5A4	SFQ5A4-21-1-8	1.0um JJ flat topography, CBKR, 0.5um surround, Ch 2	C1	20.1
SFQ5A4	SFQ5A4-21-1-8	1.0um JJ flat topography, CBKR, 0.5um surround, Ch 2	A5	20.1
SFQ5A4	SFQ5A4-21-1-8	1.0um JJ flat topography, CBKR, 0.5um surround, Ch 2	B6	20.1
SFQ5A4	SFQ5A4-21-1-8	1.0um JJ flat topography, CBKR, 0.5um surround, Ch 2	C1	20.1
SFQ5A4	SFQ5A4-21-1-8	1.0um JJ flat topography, CBKR, 0.5um surround, Ch 2	A5	20.1
SFQ5A4	SFQ5A4-21-1-8	1.0um JJ flat topography, CBKR, 0.5um surround, Ch 2	B6	20.1
SFQ5A4	SFQ5A4-21-1-8	1.0um JJ flat topography, CBKR, 0.5um surround, Ch 2	A5	20.1
SFQ5A4	SFQ5A4-21-1-8	1.0um JJ flat topography, CBKR, 0.5um surround, Ch 2	F2	20.1
SFQ5A4	SFQ5A4-21-1-8	1.0um JJ flat topography, CBKR, 0.5um surround, Ch 2	D4	20.1
SFQ5A4	SFQ5A4-21-1-8	1.0um JJ flat topography, CBKR, 0.5um surround, Ch 2	F2	20.1
SFQ5A4	SFQ5A4-21-1-8	1.0um JJ flat topography, CBKR, 0.5um surround, Ch 2	D4	20.1
SFQ5A4	SFQ5A4-21-1-8	1.0um JJ flat topography, CBKR, 0.5um surround, Ch 2	B2	20.1
SFQ5A4	SFQ5A4-21-1-8	1.0um JJ flat topography, CBKR, 0.5um surround, Ch 2	F2	20.1
SFQ5A4	SFQ5A4-21-1-2bss	1.0um JJ flat topography, CBKR, 0.5um surround, Ch 2	A5	20.2
SFQ5A4	SFQ5A4-21-1-3retest	1.0um JJ flat topography, CBKR, 0.5um surround, Ch 2	B2	20.2
SFQ5A4	SFQ5A4-21-1-3retest	1.0um JJ flat topography, CBKR, 0.5um surround, Ch 2	B2	20.2
SFQ5A4	SFQ5A4-21-1-3retest	1.0um JJ flat topography, CBKR, 0.5um surround, Ch 2	F2	20.2
SFQ5A4	SFQ5A4-21-1-3retest	1.0um JJ flat topography, CBKR, 0.5um surround, Ch 2	B6	20.2
SFQ5A4	SFQ5A4-21-1-4	1.0um JJ flat topography, CBKR, 0.5um surround, Ch 2	B2	20.2
SFQ5A4	SFQ5A4-21-1-4	1.0um JJ flat topography, CBKR, 0.5um surround, Ch 2	B6	20.2
SFQ5A4	SFQ5A4-21-1-4	1.0um JJ flat topography, CBKR, 0.5um surround, Ch 2	B6	20.2
SFQ5A4	SFQ5A4-21-1-4	1.0um JJ flat topography, CBKR, 0.5um surround, Ch 2	F2	20.2
SFQ5A4	SFQ5A4-21-1-4	1.0um JJ flat topography, CBKR, 0.5um surround, Ch 2	B6	20.2
SFQ5A4	SFQ5A4-21-1-4	1.0um JJ flat topography, CBKR, 0.5um surround, Ch 2	F2	20.2
SFQ5A4	SFQ5A4-21-1-4	1.0um JJ flat topography, CBKR, 0.5um surround, Ch 2	B6	20.2
SFQ5A4	SFQ5A4-21-1-4	1.0um JJ flat topography, CBKR, 0.5um surround, Ch 2	A5	20.2
SFQ5A4	SFQ5A4-21-1-4	1.0um JJ flat topography, CBKR, 0.5um surround, Ch 2	E7	20.2
SFQ5A4	SFQ5A4-21-1-4	1.0um JJ flat topography, CBKR, 0.5um surround, Ch 2	C1	20.2
SFQ5A4	SFQ5A4-21-1-4	1.0um JJ flat topography, CBKR, 0.5um surround, Ch 2	B6	20.2
SFQ5A4	SFQ5A4-21-1-4	1.0um JJ flat topography, CBKR, 0.5um surround, Ch 2	F2	20.2
SFQ5A4	SFQ5A4-21-1-4	1.0um JJ flat topography, CBKR, 0.5um surround, Ch 2	C1	20.2
SFQ5A4	SFQ5A4-21-1-4	1.0um JJ flat topography, CBKR, 0.5um surround, Ch 2	B2	20.2
SFQ5A4	SFQ5A4-21-1-4	1.0um JJ flat topography, CBKR, 0.5um surround, Ch 2	F6	20.2
SFQ5A4	SFQ5A4-21-1-4	1.0um JJ flat topography, CBKR, 0.5um surround, Ch 2	G3	20.2
SFQ5A4	SFQ5A4-21-1-4	1.0um JJ flat topography, CBKR, 0.5um surround, Ch 2	G3	20.2
SFQ5A4	SFQ5A4-21-1-4	1.0um JJ flat topography, CBKR, 0.5um surround, Ch 2	B6	20.2
SFQ5A4	SFQ5A4-21-1-4	1.0um JJ flat topography, CBKR, 0.5um surround, Ch 2	F2	20.2
SFQ5A4	SFQ5A4-21-1-4	1.0um JJ flat topography, CBKR, 0.5um surround, Ch 2	F2	20.2
SFQ5A4	SFQ5A4-21-1-4	1.0um JJ flat topography, CBKR, 0.5um surround, Ch 2	A5	20.2
SFQ5A4	SFQ5A4-21-1-4	1.0um JJ flat topography, CBKR, 0.5um surround, Ch 2	G3	20.2
SFQ5A4	SFQ5A4-21-1-4	1.0um JJ flat topography, CBKR, 0.5um surround, Ch 2	B6	20.2
SFQ5A4	SFQ5A4-21-1-4	1.0um JJ flat topography, CBKR, 0.5um surround, Ch 2	B6	20.2
SFQ5A4	SFQ5A4-21-1-4	1.0um JJ flat topography, CBKR, 0.5um surround, Ch 2	C1	20.2
SFQ5A4	SFQ5A4-21-1-4	1.0um JJ flat topography, CBKR, 0.5um surround, Ch 2	B6	20.2
SFQ5A4	SFQ5A4-21-1-4	1.0um JJ flat topography, CBKR, 0.5um surround, Ch 2	B2	20.2
SFQ5A4	SFQ5A4-21-1-5retest	1.0um JJ flat topography, CBKR, 0.5um surround, Ch 2	F6	20.2
SFQ5A4	SFQ5A4-21-1-5retest	1.0um JJ flat topography, CBKR, 0.5um surround, Ch 2	E7	20.2
SFQ5A4	SFQ5A4-21-1-5retest	1.0um JJ flat topography, CBKR, 0.5um surround, Ch 2	G3	20.2
SFQ5A4	SFQ5A4-21-1-5retest	1.0um JJ flat topography, CBKR, 0.5um surround, Ch 2	E7	20.2
SFQ5A4	SFQ5A4-21-1-5retest	1.0um JJ flat topography, CBKR, 0.5um surround, Ch 2	B2	20.2
SFQ5A4	SFQ5A4-21-1-5retest	1.0um JJ flat topography, CBKR, 0.5um surround, Ch 2	A5	20.2
SFQ5A4	SFQ5A4-21-1-5retest	1.0um JJ flat topography, CBKR, 0.5um surround, Ch 2	B6	20.2
SFQ5A4	SFQ5A4-21-1-5retest	1.0um JJ flat topography, CBKR, 0.5um surround, Ch 2	D4	20.2
SFQ5A4	SFQ5A4-21-1-5retest	1.0um JJ flat topography, CBKR, 0.5um surround, Ch 2	A5	20.2
SFQ5A4	SFQ5A4-21-1-5retest	1.0um JJ flat topography, CBKR, 0.5um surround, Ch 2	E7	20.2
SFQ5A4	SFQ5A4-21-1-5retest	1.0um JJ flat topography, CBKR, 0.5um surround, Ch 2	B6	20.2
SFQ5A4	SFQ5A4-21-1-5retest	1.0um JJ flat topography, CBKR, 0.5um surround, Ch 2	E7	20.2
SFQ5A4	SFQ5A4-21-1-5retest	1.0um JJ flat topography, CBKR, 0.5um surround, Ch 2	B2	20.2
SFQ5A4	SFQ5A4-21-1-5retest	1.0um JJ flat topography, CBKR, 0.5um surround, Ch 2	D4	20.2
SFQ5A4	SFQ5A4-21-1-5retest	1.0um JJ flat topography, CBKR, 0.5um surround, Ch 2	B6	20.2
SFQ5A4	SFQ5A4-21-1-5retest	1.0um JJ flat topography, CBKR, 0.5um surround, Ch 2	E7	20.2
SFQ5A4	SFQ5A4-21-1-5retest	1.0um JJ flat topography, CBKR, 0.5um surround, Ch 2	C1	20.2
SFQ5A4	SFQ5A4-21-1-5retest	1.0um JJ flat topography, CBKR, 0.5um surround, Ch 2	E7	20.2
SFQ5A4	SFQ5A4-21-1-5retest	1.0um JJ flat topography, CBKR, 0.5um surround, Ch 2	A5	20.2
SFQ5A4	SFQ5A4-21-1-5retest	1.0um JJ flat topography, CBKR, 0.5um surround, Ch 2	D4	20.2
SFQ5A4	SFQ5A4-21-1-5retest	1.0um JJ flat topography, CBKR, 0.5um surround, Ch 2	A5	20.2
SFQ5A4	SFQ5A4-21-1-5retest	1.0um JJ flat topography, CBKR, 0.5um surround, Ch 2	C1	20.2
SFQ5A4	SFQ5A4-21-1-5retest	1.0um JJ flat topography, CBKR, 0.5um surround, Ch 2	B6	20.2
SFQ5A4	SFQ5A4-21-1-5retest	1.0um JJ flat topography, CBKR, 0.5um surround, Ch 2	A5	20.2
SFQ5A4	SFQ5A4-21-1-5retest	1.0um JJ flat topography, CBKR, 0.5um surround, Ch 2	D4	20.2
SFQ5A4	SFQ5A4-21-1-5retest	1.0um JJ flat topography, CBKR, 0.5um surround, Ch 2	B2	20.2
SFQ5A4	SFQ5A4-21-1-5retest	1.0um JJ flat topography, CBKR, 0.5um surround, Ch 2	F2	20.2
SFQ5A4	SFQ5A4-21-1-5retest	1.0um JJ flat topography, CBKR, 0.5um surround, Ch 2	F6	20.2
SFQ5A4	SFQ5A4-21-1-5retest	1.0um JJ flat topography, CBKR, 0.5um surround, Ch 2	E7	20.2
SFQ5A4	SFQ5A4-21-1-5retest	1.0um JJ flat topography, CBKR, 0.5um surround, Ch 2	D4	20.2
SFQ5A4	SFQ5A4-21-1-5retest	1.0um JJ flat topography, CBKR, 0.5um surround, Ch 2	E7	20.2
SFQ5A4	SFQ5A4-21-1-5retest	1.0um JJ flat topography, CBKR, 0.5um surround, Ch 2	G3	20.2
SFQ5A4	SFQ5A4-21-1-6retest	1.0um JJ flat topography, CBKR, 0.5um surround, Ch 2	F2	20.2
SFQ5A4	SFQ5A4-21-1-6retest	1.0um JJ flat topography, CBKR, 0.5um surround, Ch 2	G3	20.2
SFQ5A4	SFQ5A4-21-1-6retest	1.0um JJ flat topography, CBKR, 0.5um surround, Ch 2	B2	20.2
SFQ5A4	SFQ5A4-21-1-6retest	1.0um JJ flat topography, CBKR, 0.5um surround, Ch 2	A5	20.2
SFQ5A4	SFQ5A4-21-1-6retest	1.0um JJ flat topography, CBKR, 0.5um surround, Ch 2	G3	20.2
SFQ5A4	SFQ5A4-21-1-6retest	1.0um JJ flat topography, CBKR, 0.5um surround, Ch 2	A5	20.2
SFQ5A4	SFQ5A4-21-1-6retest	1.0um JJ flat topography, CBKR, 0.5um surround, Ch 2	E7	20.2
SFQ5A4	SFQ5A4-21-1-6retest	1.0um JJ flat topography, CBKR, 0.5um surround, Ch 2	F2	20.2
SFQ5A4	SFQ5A4-21-1-6retest	1.0um JJ flat topography, CBKR, 0.5um surround, Ch 2	F6	20.2
SFQ5A4	SFQ5A4-21-1-6retest	1.0um JJ flat topography, CBKR, 0.5um surround, Ch 2	D4	20.2
SFQ5A4	SFQ5A4-21-1-6retest	1.0um JJ flat topography, CBKR, 0.5um surround, Ch 2	D4	20.2
SFQ5A4	SFQ5A4-21-1-6retest	1.0um JJ flat topography, CBKR, 0.5um surround, Ch 2	G3	20.2
SFQ5A4	SFQ5A4-21-1-6retest	1.0um JJ flat topography, CBKR, 0.5um surround, Ch 2	E7	20.2
SFQ5A4	SFQ5A4-21-1-6retest	1.0um JJ flat topography, CBKR, 0.5um surround, Ch 2	F2	20.2
SFQ5A4	SFQ5A4-21-1-6retest	1.0um JJ flat topography, CBKR, 0.5um surround, Ch 2	G3	20.2
SFQ5A4	SFQ5A4-21-1-6retest	1.0um JJ flat topography, CBKR, 0.5um surround, Ch 2	F2	20.2
SFQ5A4	SFQ5A4-21-1-6retest	1.0um JJ flat topography, CBKR, 0.5um surround, Ch 2	C1	20.2
SFQ5A4	SFQ5A4-21-1-6retest	1.0um JJ flat topography, CBKR, 0.5um surround, Ch 2	C1	20.2
SFQ5A4	SFQ5A4-21-1-6retest	1.0um JJ flat topography, CBKR, 0.5um surround, Ch 2	G3	20.2
SFQ5A4	SFQ5A4-21-1-6retest	1.0um JJ flat topography, CBKR, 0.5um surround, Ch 2	G3	20.2
SFQ5A4	SFQ5A4-21-1-6retest	1.0um JJ flat topography, CBKR, 0.5um surround, Ch 2	G3	20.2
SFQ5A4	SFQ5A4-21-1-6retest	1.0um JJ flat topography, CBKR, 0.5um surround, Ch 2	D4	20.2
SFQ5A4	SFQ5A4-21-1-6retest	1.0um JJ flat topography, CBKR, 0.5um surround, Ch 2	G3	20.2
SFQ5A4	SFQ5A4-21-1-6retest	1.0um JJ flat topography, CBKR, 0.5um surround, Ch 2	D4	20.2
SFQ5A4	SFQ5A4-21-1-6retest	1.0um JJ flat topography, CBKR, 0.5um surround, Ch 2	D4	20.2
SFQ5A4	SFQ5A4-21-1-7retest	1.0um JJ flat topography, CBKR, 0.5um surround, Ch 2	E7	20.2
SFQ5A4	SFQ5A4-21-1-7retest	1.0um JJ flat topography, CBKR, 0.5um surround, Ch 2	F6	20.2
SFQ5A4	SFQ5A4-21-1-7retest	1.0um JJ flat topography, CBKR, 0.5um surround, Ch 2	D4	20.2
SFQ5A4	SFQ5A4-21-1-7retest	1.0um JJ flat topography, CBKR, 0.5um surround, Ch 2	D4	20.2
SFQ5A4	SFQ5A4-21-1-8	1.0um JJ flat topography, CBKR, 0.5um surround, Ch 2	C1	20.2
SFQ5A4	SFQ5A4-21-1-8	1.0um JJ flat topography, CBKR, 0.5um surround, Ch 2	E7	20.2
SFQ5A4	SFQ5A4-21-1-8	1.0um JJ flat topography, CBKR, 0.5um surround, Ch 2	A5	20.2
SFQ5A4	SFQ5A4-21-1-8	1.0um JJ flat topography, CBKR, 0.5um surround, Ch 2	B2	20.2
SFQ5A4	SFQ5A4-21-1-8	1.0um JJ flat topography, CBKR, 0.5um surround, Ch 2	A5	20.2
SFQ5A4	SFQ5A4-21-1-8	1.0um JJ flat topography, CBKR, 0.5um surround, Ch 2	C1	20.2
SFQ5A4	SFQ5A4-21-1-8	1.0um JJ flat topography, CBKR, 0.5um surround, Ch 2	D4	20.2
SFQ5A4	SFQ5A4-21-1-8	1.0um JJ flat topography, CBKR, 0.5um surround, Ch 2	B2	20.2
SFQ5A4	SFQ5A4-21-1-8	1.0um JJ flat topography, CBKR, 0.5um surround, Ch 2	F2	20.2
SFQ5A4	SFQ5A4-21-1-8	1.0um JJ flat topography, CBKR, 0.5um surround, Ch 2	B6	20.2
SFQ5A4	SFQ5A4-21-1-8	1.0um JJ flat topography, CBKR, 0.5um surround, Ch 2	F2	20.2
SFQ5A4	SFQ5A4-21-1-8	1.0um JJ flat topography, CBKR, 0.5um surround, Ch 2	C1	20.2
SFQ5A4	SFQ5A4-21-1-8	1.0um JJ flat topography, CBKR, 0.5um surround, Ch 2	D4	20.2
SFQ5A4	SFQ5A4-21-1-8	1.0um JJ flat topography, CBKR, 0.5um surround, Ch 2	E7	20.2
SFQ5A4	SFQ5A4-21-1-8	1.0um JJ flat topography, CBKR, 0.5um surround, Ch 2	A5	20.2
SFQ5A4	SFQ5A4-21-1-8	1.0um JJ flat topography, CBKR, 0.5um surround, Ch 2	D4	20.2
SFQ5A4	SFQ5A4-21-1-8	1.0um JJ flat topography, CBKR, 0.5um surround, Ch 2	E7	20.2
SFQ5A4	SFQ5A4-21-1-8	1.0um JJ flat topography, CBKR, 0.5um surround, Ch 2	E7	20.2
SFQ5A4	SFQ5A4-21-1-8	1.0um JJ flat topography, CBKR, 0.5um surround, Ch 2	D4	20.2
SFQ5A4	SFQ5A4-21-1-8	1.0um JJ flat topography, CBKR, 0.5um surround, Ch 2	C1	20.2
SFQ5A4	SFQ5A4-21-1-8	1.0um JJ flat topography, CBKR, 0.5um surround, Ch 2	D4	20.2
SFQ5A4	SFQ5A4-21-1-8	1.0um JJ flat topography, CBKR, 0.5um surround, Ch 2	A5	20.2
SFQ5A4	SFQ5A4-21-1-8	1.0um JJ flat topography, CBKR, 0.5um surround, Ch 2	E7	20.2
SFQ5A4	SFQ5A4-21-1-8	1.0um JJ flat topography, CBKR, 0.5um surround, Ch 2	D4	20.2
SFQ5A4	SFQ5A4-21-1-8	1.0um JJ flat topography, CBKR, 0.5um surround, Ch 2	F2	20.2
SFQ5A4	SFQ5A4-21-1-8	1.0um JJ flat topography, CBKR, 0.5um surround, Ch 2	D4	20.2
SFQ5A4	SFQ5A4-21-1-8	1.0um JJ flat topography, CBKR, 0.5um surround, Ch 2	C1	20.2
SFQ5A4	SFQ5A4-21-1-8	1.0um JJ flat topography, CBKR, 0.5um surround, Ch 2	F2	20.2
SFQ5A4	SFQ5A4-21-1-8	1.0um JJ flat topography, CBKR, 0.5um surround, Ch 2	E7	20.2
SFQ5A4	SFQ5A4-21-1-8	1.0um JJ flat topography, CBKR, 0.5um surround, Ch 2	C1	20.2
SFQ5A4	SFQ5A4-21-1-8	1.0um JJ flat topography, CBKR, 0.5um surround, Ch 2	E7	20.2
SFQ5A4	SFQ5A4-21-1-8	1.0um JJ flat topography, CBKR, 0.5um surround, Ch 2	C1	20.2
SFQ5A4	SFQ5A4-21-1-8	1.0um JJ flat topography, CBKR, 0.5um surround, Ch 2	A5	20.2
SFQ5A4	SFQ5A4-21-1-8	1.0um JJ flat topography, CBKR, 0.5um surround, Ch 2	G3	20.2
SFQ5A4	SFQ5A4-21-1-2bss	1.0um JJ flat topography, CBKR, 0.5um surround, Ch 2	C1	20.3
SFQ5A4	SFQ5A4-21-1-3retest	1.0um JJ flat topography, CBKR, 0.5um surround, Ch 2	B2	20.3
SFQ5A4	SFQ5A4-21-1-3retest	1.0um JJ flat topography, CBKR, 0.5um surround, Ch 2	F2	20.3
SFQ5A4	SFQ5A4-21-1-3retest	1.0um JJ flat topography, CBKR, 0.5um surround, Ch 2	A5	20.3
SFQ5A4	SFQ5A4-21-1-3retest	1.0um JJ flat topography, CBKR, 0.5um surround, Ch 2	B2	20.3
SFQ5A4	SFQ5A4-21-1-3retest	1.0um JJ flat topography, CBKR, 0.5um surround, Ch 2	F2	20.3
SFQ5A4	SFQ5A4-21-1-3retest	1.0um JJ flat topography, CBKR, 0.5um surround, Ch 2	A5	20.3
SFQ5A4	SFQ5A4-21-1-3retest	1.0um JJ flat topography, CBKR, 0.5um surround, Ch 2	F2	20.3
SFQ5A4	SFQ5A4-21-1-3retest	1.0um JJ flat topography, CBKR, 0.5um surround, Ch 2	B2	20.3
SFQ5A4	SFQ5A4-21-1-3retest	1.0um JJ flat topography, CBKR, 0.5um surround, Ch 2	C1	20.3
SFQ5A4	SFQ5A4-21-1-3retest	1.0um JJ flat topography, CBKR, 0.5um surround, Ch 2	C1	20.3
SFQ5A4	SFQ5A4-21-1-3retest	1.0um JJ flat topography, CBKR, 0.5um surround, Ch 2	A5	20.3
SFQ5A4	SFQ5A4-21-1-3retest	1.0um JJ flat topography, CBKR, 0.5um surround, Ch 2	F2	20.3
SFQ5A4	SFQ5A4-21-1-3retest	1.0um JJ flat topography, CBKR, 0.5um surround, Ch 2	G3	20.3
SFQ5A4	SFQ5A4-21-1-3retest	1.0um JJ flat topography, CBKR, 0.5um surround, Ch 2	E7	20.3
SFQ5A4	SFQ5A4-21-1-3retest	1.0um JJ flat topography, CBKR, 0.5um surround, Ch 2	B6	20.3
SFQ5A4	SFQ5A4-21-1-3retest	1.0um JJ flat topography, CBKR, 0.5um surround, Ch 2	A5	20.3
SFQ5A4	SFQ5A4-21-1-3retest	1.0um JJ flat topography, CBKR, 0.5um surround, Ch 2	B6	20.3
SFQ5A4	SFQ5A4-21-1-3retest	1.0um JJ flat topography, CBKR, 0.5um surround, Ch 2	A5	20.3
SFQ5A4	SFQ5A4-21-1-4	1.0um JJ flat topography, CBKR, 0.5um surround, Ch 2	C1	20.3
SFQ5A4	SFQ5A4-21-1-4	1.0um JJ flat topography, CBKR, 0.5um surround, Ch 2	F6	20.3
SFQ5A4	SFQ5A4-21-1-4	1.0um JJ flat topography, CBKR, 0.5um surround, Ch 2	F6	20.3
SFQ5A4	SFQ5A4-21-1-4	1.0um JJ flat topography, CBKR, 0.5um surround, Ch 2	E7	20.3
SFQ5A4	SFQ5A4-21-1-4	1.0um JJ flat topography, CBKR, 0.5um surround, Ch 2	B6	20.3
SFQ5A4	SFQ5A4-21-1-4	1.0um JJ flat topography, CBKR, 0.5um surround, Ch 2	F2	20.3
SFQ5A4	SFQ5A4-21-1-4	1.0um JJ flat topography, CBKR, 0.5um surround, Ch 2	B6	20.3
SFQ5A4	SFQ5A4-21-1-4	1.0um JJ flat topography, CBKR, 0.5um surround, Ch 2	F2	20.3
SFQ5A4	SFQ5A4-21-1-4	1.0um JJ flat topography, CBKR, 0.5um surround, Ch 2	C1	20.3
SFQ5A4	SFQ5A4-21-1-4	1.0um JJ flat topography, CBKR, 0.5um surround, Ch 2	A5	20.3
SFQ5A4	SFQ5A4-21-1-4	1.0um JJ flat topography, CBKR, 0.5um surround, Ch 2	G3	20.3
SFQ5A4	SFQ5A4-21-1-4	1.0um JJ flat topography, CBKR, 0.5um surround, Ch 2	E7	20.3
SFQ5A4	SFQ5A4-21-1-4	1.0um JJ flat topography, CBKR, 0.5um surround, Ch 2	G3	20.3
SFQ5A4	SFQ5A4-21-1-4	1.0um JJ flat topography, CBKR, 0.5um surround, Ch 2	B2	20.3
SFQ5A4	SFQ5A4-21-1-4	1.0um JJ flat topography, CBKR, 0.5um surround, Ch 2	E7	20.3
SFQ5A4	SFQ5A4-21-1-4	1.0um JJ flat topography, CBKR, 0.5um surround, Ch 2	B2	20.3
SFQ5A4	SFQ5A4-21-1-4	1.0um JJ flat topography, CBKR, 0.5um surround, Ch 2	B2	20.3
SFQ5A4	SFQ5A4-21-1-4	1.0um JJ flat topography, CBKR, 0.5um surround, Ch 2	G3	20.3
SFQ5A4	SFQ5A4-21-1-4	1.0um JJ flat topography, CBKR, 0.5um surround, Ch 2	F6	20.3
SFQ5A4	SFQ5A4-21-1-4	1.0um JJ flat topography, CBKR, 0.5um surround, Ch 2	G3	20.3
SFQ5A4	SFQ5A4-21-1-4	1.0um JJ flat topography, CBKR, 0.5um surround, Ch 2	E7	20.3
SFQ5A4	SFQ5A4-21-1-4	1.0um JJ flat topography, CBKR, 0.5um surround, Ch 2	B6	20.3
SFQ5A4	SFQ5A4-21-1-4	1.0um JJ flat topography, CBKR, 0.5um surround, Ch 2	F6	20.3
SFQ5A4	SFQ5A4-21-1-4	1.0um JJ flat topography, CBKR, 0.5um surround, Ch 2	A5	20.3
SFQ5A4	SFQ5A4-21-1-4	1.0um JJ flat topography, CBKR, 0.5um surround, Ch 2	F2	20.3
SFQ5A4	SFQ5A4-21-1-4	1.0um JJ flat topography, CBKR, 0.5um surround, Ch 2	B2	20.3
SFQ5A4	SFQ5A4-21-1-5retest	1.0um JJ flat topography, CBKR, 0.5um surround, Ch 2	B6	20.3
SFQ5A4	SFQ5A4-21-1-5retest	1.0um JJ flat topography, CBKR, 0.5um surround, Ch 2	G3	20.3
SFQ5A4	SFQ5A4-21-1-5retest	1.0um JJ flat topography, CBKR, 0.5um surround, Ch 2	B2	20.3
SFQ5A4	SFQ5A4-21-1-5retest	1.0um JJ flat topography, CBKR, 0.5um surround, Ch 2	F6	20.3
SFQ5A4	SFQ5A4-21-1-5retest	1.0um JJ flat topography, CBKR, 0.5um surround, Ch 2	F2	20.3
SFQ5A4	SFQ5A4-21-1-5retest	1.0um JJ flat topography, CBKR, 0.5um surround, Ch 2	F2	20.3
SFQ5A4	SFQ5A4-21-1-5retest	1.0um JJ flat topography, CBKR, 0.5um surround, Ch 2	A5	20.3
SFQ5A4	SFQ5A4-21-1-5retest	1.0um JJ flat topography, CBKR, 0.5um surround, Ch 2	E7	20.3
SFQ5A4	SFQ5A4-21-1-5retest	1.0um JJ flat topography, CBKR, 0.5um surround, Ch 2	A5	20.3
SFQ5A4	SFQ5A4-21-1-5retest	1.0um JJ flat topography, CBKR, 0.5um surround, Ch 2	A5	20.3
SFQ5A4	SFQ5A4-21-1-5retest	1.0um JJ flat topography, CBKR, 0.5um surround, Ch 2	E7	20.3
SFQ5A4	SFQ5A4-21-1-5retest	1.0um JJ flat topography, CBKR, 0.5um surround, Ch 2	C1	20.3
SFQ5A4	SFQ5A4-21-1-5retest	1.0um JJ flat topography, CBKR, 0.5um surround, Ch 2	F2	20.3
SFQ5A4	SFQ5A4-21-1-5retest	1.0um JJ flat topography, CBKR, 0.5um surround, Ch 2	E7	20.3
SFQ5A4	SFQ5A4-21-1-5retest	1.0um JJ flat topography, CBKR, 0.5um surround, Ch 2	D4	20.3
SFQ5A4	SFQ5A4-21-1-5retest	1.0um JJ flat topography, CBKR, 0.5um surround, Ch 2	B2	20.3
SFQ5A4	SFQ5A4-21-1-5retest	1.0um JJ flat topography, CBKR, 0.5um surround, Ch 2	F6	20.3
SFQ5A4	SFQ5A4-21-1-5retest	1.0um JJ flat topography, CBKR, 0.5um surround, Ch 2	A5	20.3
SFQ5A4	SFQ5A4-21-1-5retest	1.0um JJ flat topography, CBKR, 0.5um surround, Ch 2	E7	20.3
SFQ5A4	SFQ5A4-21-1-5retest	1.0um JJ flat topography, CBKR, 0.5um surround, Ch 2	A5	20.3
SFQ5A4	SFQ5A4-21-1-6retest	1.0um JJ flat topography, CBKR, 0.5um surround, Ch 2	E7	20.3
SFQ5A4	SFQ5A4-21-1-6retest	1.0um JJ flat topography, CBKR, 0.5um surround, Ch 2	A5	20.3
SFQ5A4	SFQ5A4-21-1-6retest	1.0um JJ flat topography, CBKR, 0.5um surround, Ch 2	F2	20.3
SFQ5A4	SFQ5A4-21-1-6retest	1.0um JJ flat topography, CBKR, 0.5um surround, Ch 2	B2	20.3
SFQ5A4	SFQ5A4-21-1-6retest	1.0um JJ flat topography, CBKR, 0.5um surround, Ch 2	C1	20.3
SFQ5A4	SFQ5A4-21-1-6retest	1.0um JJ flat topography, CBKR, 0.5um surround, Ch 2	C1	20.3
SFQ5A4	SFQ5A4-21-1-6retest	1.0um JJ flat topography, CBKR, 0.5um surround, Ch 2	D4	20.3
SFQ5A4	SFQ5A4-21-1-6retest	1.0um JJ flat topography, CBKR, 0.5um surround, Ch 2	E7	20.3
SFQ5A4	SFQ5A4-21-1-6retest	1.0um JJ flat topography, CBKR, 0.5um surround, Ch 2	E7	20.3
SFQ5A4	SFQ5A4-21-1-6retest	1.0um JJ flat topography, CBKR, 0.5um surround, Ch 2	B6	20.3
SFQ5A4	SFQ5A4-21-1-6retest	1.0um JJ flat topography, CBKR, 0.5um surround, Ch 2	B6	20.3
SFQ5A4	SFQ5A4-21-1-6retest	1.0um JJ flat topography, CBKR, 0.5um surround, Ch 2	C1	20.3
SFQ5A4	SFQ5A4-21-1-6retest	1.0um JJ flat topography, CBKR, 0.5um surround, Ch 2	G3	20.3
SFQ5A4	SFQ5A4-21-1-6retest	1.0um JJ flat topography, CBKR, 0.5um surround, Ch 2	G3	20.3
SFQ5A4	SFQ5A4-21-1-6retest	1.0um JJ flat topography, CBKR, 0.5um surround, Ch 2	E7	20.3
SFQ5A4	SFQ5A4-21-1-6retest	1.0um JJ flat topography, CBKR, 0.5um surround, Ch 2	A5	20.3
SFQ5A4	SFQ5A4-21-1-6retest	1.0um JJ flat topography, CBKR, 0.5um surround, Ch 2	G3	20.3
SFQ5A4	SFQ5A4-21-1-6retest	1.0um JJ flat topography, CBKR, 0.5um surround, Ch 2	F6	20.3
SFQ5A4	SFQ5A4-21-1-6retest	1.0um JJ flat topography, CBKR, 0.5um surround, Ch 2	D4	20.3
SFQ5A4	SFQ5A4-21-1-6retest	1.0um JJ flat topography, CBKR, 0.5um surround, Ch 2	D4	20.3
SFQ5A4	SFQ5A4-21-1-6retest	1.0um JJ flat topography, CBKR, 0.5um surround, Ch 2	D4	20.3
SFQ5A4	SFQ5A4-21-1-7retest	1.0um JJ flat topography, CBKR, 0.5um surround, Ch 2	F6	20.3
SFQ5A4	SFQ5A4-21-1-7retest	1.0um JJ flat topography, CBKR, 0.5um surround, Ch 2	D4	20.3
SFQ5A4	SFQ5A4-21-1-7retest	1.0um JJ flat topography, CBKR, 0.5um surround, Ch 2	D4	20.3
SFQ5A4	SFQ5A4-21-1-8	1.0um JJ flat topography, CBKR, 0.5um surround, Ch 2	F2	20.3
SFQ5A4	SFQ5A4-21-1-8	1.0um JJ flat topography, CBKR, 0.5um surround, Ch 2	B2	20.3
SFQ5A4	SFQ5A4-21-1-8	1.0um JJ flat topography, CBKR, 0.5um surround, Ch 2	D4	20.3
SFQ5A4	SFQ5A4-21-1-8	1.0um JJ flat topography, CBKR, 0.5um surround, Ch 2	C1	20.3
SFQ5A4	SFQ5A4-21-1-8	1.0um JJ flat topography, CBKR, 0.5um surround, Ch 2	C1	20.3
SFQ5A4	SFQ5A4-21-1-8	1.0um JJ flat topography, CBKR, 0.5um surround, Ch 2	B6	20.3
SFQ5A4	SFQ5A4-21-1-8	1.0um JJ flat topography, CBKR, 0.5um surround, Ch 2	E7	20.3
SFQ5A4	SFQ5A4-21-1-8	1.0um JJ flat topography, CBKR, 0.5um surround, Ch 2	F6	20.3
SFQ5A4	SFQ5A4-21-1-8	1.0um JJ flat topography, CBKR, 0.5um surround, Ch 2	D4	20.3
SFQ5A4	SFQ5A4-21-1-8	1.0um JJ flat topography, CBKR, 0.5um surround, Ch 2	G3	20.3
SFQ5A4	SFQ5A4-21-1-8	1.0um JJ flat topography, CBKR, 0.5um surround, Ch 2	B6	20.3
SFQ5A4	SFQ5A4-21-1-8	1.0um JJ flat topography, CBKR, 0.5um surround, Ch 2	D4	20.3
SFQ5A4	SFQ5A4-21-1-8	1.0um JJ flat topography, CBKR, 0.5um surround, Ch 2	A5	20.3
SFQ5A4	SFQ5A4-21-1-8	1.0um JJ flat topography, CBKR, 0.5um surround, Ch 2	B6	20.3
SFQ5A4	SFQ5A4-21-1-8	1.0um JJ flat topography, CBKR, 0.5um surround, Ch 2	E7	20.3
SFQ5A4	SFQ5A4-21-1-8	1.0um JJ flat topography, CBKR, 0.5um surround, Ch 2	F2	20.3
SFQ5A4	SFQ5A4-21-1-8	1.0um JJ flat topography, CBKR, 0.5um surround, Ch 2	E7	20.3
SFQ5A4	SFQ5A4-21-1-8	1.0um JJ flat topography, CBKR, 0.5um surround, Ch 2	D4	20.3
SFQ5A4	SFQ5A4-21-1-8	1.0um JJ flat topography, CBKR, 0.5um surround, Ch 2	B2	20.3
SFQ5A4	SFQ5A4-21-1-8	1.0um JJ flat topography, CBKR, 0.5um surround, Ch 2	B6	20.3
SFQ5A4	SFQ5A4-21-1-8	1.0um JJ flat topography, CBKR, 0.5um surround, Ch 2	G3	20.3
SFQ5A4	SFQ5A4-21-1-8	1.0um JJ flat topography, CBKR, 0.5um surround, Ch 2	B2	20.3
SFQ5A4	SFQ5A4-21-1-8	1.0um JJ flat topography, CBKR, 0.5um surround, Ch 2	C1	20.3
SFQ5A4	SFQ5A4-21-1-8	1.0um JJ flat topography, CBKR, 0.5um surround, Ch 2	B2	20.3
SFQ5A4	SFQ5A4-21-1-8	1.0um JJ flat topography, CBKR, 0.5um surround, Ch 2	A5	20.3
SFQ5A4	SFQ5A4-21-1-8	1.0um JJ flat topography, CBKR, 0.5um surround, Ch 2	G3	20.3
SFQ5A4	SFQ5A4-21-1-8	1.0um JJ flat topography, CBKR, 0.5um surround, Ch 2	G3	20.3
SFQ5A4	SFQ5A4-21-1-8	1.0um JJ flat topography, CBKR, 0.5um surround, Ch 2	C1	20.3
SFQ5A4	SFQ5A4-21-1-8	1.0um JJ flat topography, CBKR, 0.5um surround, Ch 2	D4	20.3
SFQ5A4	SFQ5A4-21-1-8	1.0um JJ flat topography, CBKR, 0.5um surround, Ch 2	C1	20.3
SFQ5A4	SFQ5A4-21-1-8	1.0um JJ flat topography, CBKR, 0.5um surround, Ch 2	D4	20.3
SFQ5A4	SFQ5A4-21-1-8	1.0um JJ flat topography, CBKR, 0.5um surround, Ch 2	A5	20.3
SFQ5A4	SFQ5A4-21-1-8	1.0um JJ flat topography, CBKR, 0.5um surround, Ch 2	B6	20.3
SFQ5A4	SFQ5A4-21-1-1bss	1.0um JJ flat topography, CBKR, 0.5um surround, Ch 2	G3	20.4
SFQ5A4	SFQ5A4-21-1-2bss	1.0um JJ flat topography, CBKR, 0.5um surround, Ch 2	G3	20.4
SFQ5A4	SFQ5A4-21-1-2bss	1.0um JJ flat topography, CBKR, 0.5um surround, Ch 2	B2	20.4
SFQ5A4	SFQ5A4-21-1-2bss	1.0um JJ flat topography, CBKR, 0.5um surround, Ch 2	B2	20.4
SFQ5A4	SFQ5A4-21-1-2bss	1.0um JJ flat topography, CBKR, 0.5um surround, Ch 2	B2	20.4
SFQ5A4	SFQ5A4-21-1-3retest	1.0um JJ flat topography, CBKR, 0.5um surround, Ch 2	B2	20.4
SFQ5A4	SFQ5A4-21-1-3retest	1.0um JJ flat topography, CBKR, 0.5um surround, Ch 2	B2	20.4
SFQ5A4	SFQ5A4-21-1-3retest	1.0um JJ flat topography, CBKR, 0.5um surround, Ch 2	C1	20.4
SFQ5A4	SFQ5A4-21-1-3retest	1.0um JJ flat topography, CBKR, 0.5um surround, Ch 2	G3	20.4
SFQ5A4	SFQ5A4-21-1-3retest	1.0um JJ flat topography, CBKR, 0.5um surround, Ch 2	F6	20.4
SFQ5A4	SFQ5A4-21-1-3retest	1.0um JJ flat topography, CBKR, 0.5um surround, Ch 2	B2	20.4
SFQ5A4	SFQ5A4-21-1-3retest	1.0um JJ flat topography, CBKR, 0.5um surround, Ch 2	F6	20.4
SFQ5A4	SFQ5A4-21-1-3retest	1.0um JJ flat topography, CBKR, 0.5um surround, Ch 2	A5	20.4
SFQ5A4	SFQ5A4-21-1-3retest	1.0um JJ flat topography, CBKR, 0.5um surround, Ch 2	C1	20.4
SFQ5A4	SFQ5A4-21-1-3retest	1.0um JJ flat topography, CBKR, 0.5um surround, Ch 2	F2	20.4
SFQ5A4	SFQ5A4-21-1-3retest	1.0um JJ flat topography, CBKR, 0.5um surround, Ch 2	B2	20.4
SFQ5A4	SFQ5A4-21-1-3retest	1.0um JJ flat topography, CBKR, 0.5um surround, Ch 2	C1	20.4
SFQ5A4	SFQ5A4-21-1-3retest	1.0um JJ flat topography, CBKR, 0.5um surround, Ch 2	B6	20.4
SFQ5A4	SFQ5A4-21-1-3retest	1.0um JJ flat topography, CBKR, 0.5um surround, Ch 2	G3	20.4
SFQ5A4	SFQ5A4-21-1-3retest	1.0um JJ flat topography, CBKR, 0.5um surround, Ch 2	B2	20.4
SFQ5A4	SFQ5A4-21-1-3retest	1.0um JJ flat topography, CBKR, 0.5um surround, Ch 2	C1	20.4
SFQ5A4	SFQ5A4-21-1-3retest	1.0um JJ flat topography, CBKR, 0.5um surround, Ch 2	B2	20.4
SFQ5A4	SFQ5A4-21-1-3retest	1.0um JJ flat topography, CBKR, 0.5um surround, Ch 2	A5	20.4
SFQ5A4	SFQ5A4-21-1-4	1.0um JJ flat topography, CBKR, 0.5um surround, Ch 2	B6	20.4
SFQ5A4	SFQ5A4-21-1-4	1.0um JJ flat topography, CBKR, 0.5um surround, Ch 2	G3	20.4
SFQ5A4	SFQ5A4-21-1-4	1.0um JJ flat topography, CBKR, 0.5um surround, Ch 2	B6	20.4
SFQ5A4	SFQ5A4-21-1-4	1.0um JJ flat topography, CBKR, 0.5um surround, Ch 2	F2	20.4
SFQ5A4	SFQ5A4-21-1-4	1.0um JJ flat topography, CBKR, 0.5um surround, Ch 2	B6	20.4
SFQ5A4	SFQ5A4-21-1-4	1.0um JJ flat topography, CBKR, 0.5um surround, Ch 2	B6	20.4
SFQ5A4	SFQ5A4-21-1-4	1.0um JJ flat topography, CBKR, 0.5um surround, Ch 2	A5	20.4
SFQ5A4	SFQ5A4-21-1-4	1.0um JJ flat topography, CBKR, 0.5um surround, Ch 2	F2	20.4
SFQ5A4	SFQ5A4-21-1-4	1.0um JJ flat topography, CBKR, 0.5um surround, Ch 2	F6	20.4
SFQ5A4	SFQ5A4-21-1-4	1.0um JJ flat topography, CBKR, 0.5um surround, Ch 2	B2	20.4
SFQ5A4	SFQ5A4-21-1-4	1.0um JJ flat topography, CBKR, 0.5um surround, Ch 2	A5	20.4
SFQ5A4	SFQ5A4-21-1-4	1.0um JJ flat topography, CBKR, 0.5um surround, Ch 2	F2	20.4
SFQ5A4	SFQ5A4-21-1-4	1.0um JJ flat topography, CBKR, 0.5um surround, Ch 2	G3	20.4
SFQ5A4	SFQ5A4-21-1-4	1.0um JJ flat topography, CBKR, 0.5um surround, Ch 2	E7	20.4
SFQ5A4	SFQ5A4-21-1-4	1.0um JJ flat topography, CBKR, 0.5um surround, Ch 2	F2	20.4
SFQ5A4	SFQ5A4-21-1-4	1.0um JJ flat topography, CBKR, 0.5um surround, Ch 2	F6	20.4
SFQ5A4	SFQ5A4-21-1-4	1.0um JJ flat topography, CBKR, 0.5um surround, Ch 2	F6	20.4
SFQ5A4	SFQ5A4-21-1-4	1.0um JJ flat topography, CBKR, 0.5um surround, Ch 2	E7	20.4
SFQ5A4	SFQ5A4-21-1-4	1.0um JJ flat topography, CBKR, 0.5um surround, Ch 2	E7	20.4
SFQ5A4	SFQ5A4-21-1-4	1.0um JJ flat topography, CBKR, 0.5um surround, Ch 2	B2	20.4
SFQ5A4	SFQ5A4-21-1-4	1.0um JJ flat topography, CBKR, 0.5um surround, Ch 2	A5	20.4
SFQ5A4	SFQ5A4-21-1-4	1.0um JJ flat topography, CBKR, 0.5um surround, Ch 2	G3	20.4
SFQ5A4	SFQ5A4-21-1-5retest	1.0um JJ flat topography, CBKR, 0.5um surround, Ch 2	D4	20.4
SFQ5A4	SFQ5A4-21-1-5retest	1.0um JJ flat topography, CBKR, 0.5um surround, Ch 2	A5	20.4
SFQ5A4	SFQ5A4-21-1-5retest	1.0um JJ flat topography, CBKR, 0.5um surround, Ch 2	F2	20.4
SFQ5A4	SFQ5A4-21-1-5retest	1.0um JJ flat topography, CBKR, 0.5um surround, Ch 2	D4	20.4
SFQ5A4	SFQ5A4-21-1-5retest	1.0um JJ flat topography, CBKR, 0.5um surround, Ch 2	D4	20.4
SFQ5A4	SFQ5A4-21-1-5retest	1.0um JJ flat topography, CBKR, 0.5um surround, Ch 2	D4	20.4
SFQ5A4	SFQ5A4-21-1-5retest	1.0um JJ flat topography, CBKR, 0.5um surround, Ch 2	E7	20.4
SFQ5A4	SFQ5A4-21-1-5retest	1.0um JJ flat topography, CBKR, 0.5um surround, Ch 2	G3	20.4
SFQ5A4	SFQ5A4-21-1-5retest	1.0um JJ flat topography, CBKR, 0.5um surround, Ch 2	A5	20.4
SFQ5A4	SFQ5A4-21-1-5retest	1.0um JJ flat topography, CBKR, 0.5um surround, Ch 2	B6	20.4
SFQ5A4	SFQ5A4-21-1-5retest	1.0um JJ flat topography, CBKR, 0.5um surround, Ch 2	F2	20.4
SFQ5A4	SFQ5A4-21-1-5retest	1.0um JJ flat topography, CBKR, 0.5um surround, Ch 2	C1	20.4
SFQ5A4	SFQ5A4-21-1-5retest	1.0um JJ flat topography, CBKR, 0.5um surround, Ch 2	G3	20.4
SFQ5A4	SFQ5A4-21-1-5retest	1.0um JJ flat topography, CBKR, 0.5um surround, Ch 2	E7	20.4
SFQ5A4	SFQ5A4-21-1-5retest	1.0um JJ flat topography, CBKR, 0.5um surround, Ch 2	F6	20.4
SFQ5A4	SFQ5A4-21-1-5retest	1.0um JJ flat topography, CBKR, 0.5um surround, Ch 2	B6	20.4
SFQ5A4	SFQ5A4-21-1-5retest	1.0um JJ flat topography, CBKR, 0.5um surround, Ch 2	E7	20.4
SFQ5A4	SFQ5A4-21-1-5retest	1.0um JJ flat topography, CBKR, 0.5um surround, Ch 2	D4	20.4
SFQ5A4	SFQ5A4-21-1-6retest	1.0um JJ flat topography, CBKR, 0.5um surround, Ch 2	A5	20.4
SFQ5A4	SFQ5A4-21-1-6retest	1.0um JJ flat topography, CBKR, 0.5um surround, Ch 2	C1	20.4
SFQ5A4	SFQ5A4-21-1-6retest	1.0um JJ flat topography, CBKR, 0.5um surround, Ch 2	F2	20.4
SFQ5A4	SFQ5A4-21-1-6retest	1.0um JJ flat topography, CBKR, 0.5um surround, Ch 2	A5	20.4
SFQ5A4	SFQ5A4-21-1-6retest	1.0um JJ flat topography, CBKR, 0.5um surround, Ch 2	F2	20.4
SFQ5A4	SFQ5A4-21-1-6retest	1.0um JJ flat topography, CBKR, 0.5um surround, Ch 2	B2	20.4
SFQ5A4	SFQ5A4-21-1-6retest	1.0um JJ flat topography, CBKR, 0.5um surround, Ch 2	A5	20.4
SFQ5A4	SFQ5A4-21-1-6retest	1.0um JJ flat topography, CBKR, 0.5um surround, Ch 2	F2	20.4
SFQ5A4	SFQ5A4-21-1-6retest	1.0um JJ flat topography, CBKR, 0.5um surround, Ch 2	D4	20.4
SFQ5A4	SFQ5A4-21-1-6retest	1.0um JJ flat topography, CBKR, 0.5um surround, Ch 2	G3	20.4
SFQ5A4	SFQ5A4-21-1-6retest	1.0um JJ flat topography, CBKR, 0.5um surround, Ch 2	C1	20.4
SFQ5A4	SFQ5A4-21-1-6retest	1.0um JJ flat topography, CBKR, 0.5um surround, Ch 2	A5	20.4
SFQ5A4	SFQ5A4-21-1-6retest	1.0um JJ flat topography, CBKR, 0.5um surround, Ch 2	C1	20.4
SFQ5A4	SFQ5A4-21-1-6retest	1.0um JJ flat topography, CBKR, 0.5um surround, Ch 2	E7	20.4
SFQ5A4	SFQ5A4-21-1-6retest	1.0um JJ flat topography, CBKR, 0.5um surround, Ch 2	E7	20.4
SFQ5A4	SFQ5A4-21-1-6retest	1.0um JJ flat topography, CBKR, 0.5um surround, Ch 2	B6	20.4
SFQ5A4	SFQ5A4-21-1-6retest	1.0um JJ flat topography, CBKR, 0.5um surround, Ch 2	D4	20.4
SFQ5A4	SFQ5A4-21-1-6retest	1.0um JJ flat topography, CBKR, 0.5um surround, Ch 2	F2	20.4
SFQ5A4	SFQ5A4-21-1-6retest	1.0um JJ flat topography, CBKR, 0.5um surround, Ch 2	C1	20.4
SFQ5A4	SFQ5A4-21-1-6retest	1.0um JJ flat topography, CBKR, 0.5um surround, Ch 2	C1	20.4
SFQ5A4	SFQ5A4-21-1-6retest	1.0um JJ flat topography, CBKR, 0.5um surround, Ch 2	C1	20.4
SFQ5A4	SFQ5A4-21-1-6retest	1.0um JJ flat topography, CBKR, 0.5um surround, Ch 2	D4	20.4
SFQ5A4	SFQ5A4-21-1-6retest	1.0um JJ flat topography, CBKR, 0.5um surround, Ch 2	F6	20.4
SFQ5A4	SFQ5A4-21-1-6retest	1.0um JJ flat topography, CBKR, 0.5um surround, Ch 2	B2	20.4
SFQ5A4	SFQ5A4-21-1-6retest	1.0um JJ flat topography, CBKR, 0.5um surround, Ch 2	A5	20.4
SFQ5A4	SFQ5A4-21-1-6retest	1.0um JJ flat topography, CBKR, 0.5um surround, Ch 2	E7	20.4
SFQ5A4	SFQ5A4-21-1-6retest	1.0um JJ flat topography, CBKR, 0.5um surround, Ch 2	F2	20.4
SFQ5A4	SFQ5A4-21-1-6retest	1.0um JJ flat topography, CBKR, 0.5um surround, Ch 2	D4	20.4
SFQ5A4	SFQ5A4-21-1-6retest	1.0um JJ flat topography, CBKR, 0.5um surround, Ch 2	C1	20.4
SFQ5A4	SFQ5A4-21-1-7retest	1.0um JJ flat topography, CBKR, 0.5um surround, Ch 2	D4	20.4
SFQ5A4	SFQ5A4-21-1-7retest	1.0um JJ flat topography, CBKR, 0.5um surround, Ch 2	D4	20.4
SFQ5A4	SFQ5A4-21-1-8	1.0um JJ flat topography, CBKR, 0.5um surround, Ch 2	F6	20.4
SFQ5A4	SFQ5A4-21-1-8	1.0um JJ flat topography, CBKR, 0.5um surround, Ch 2	B6	20.4
SFQ5A4	SFQ5A4-21-1-8	1.0um JJ flat topography, CBKR, 0.5um surround, Ch 2	A5	20.4
SFQ5A4	SFQ5A4-21-1-8	1.0um JJ flat topography, CBKR, 0.5um surround, Ch 2	A5	20.4
SFQ5A4	SFQ5A4-21-1-8	1.0um JJ flat topography, CBKR, 0.5um surround, Ch 2	B6	20.4
SFQ5A4	SFQ5A4-21-1-8	1.0um JJ flat topography, CBKR, 0.5um surround, Ch 2	B6	20.4
SFQ5A4	SFQ5A4-21-1-8	1.0um JJ flat topography, CBKR, 0.5um surround, Ch 2	D4	20.4
SFQ5A4	SFQ5A4-21-1-8	1.0um JJ flat topography, CBKR, 0.5um surround, Ch 2	C1	20.4
SFQ5A4	SFQ5A4-21-1-8	1.0um JJ flat topography, CBKR, 0.5um surround, Ch 2	D4	20.4
SFQ5A4	SFQ5A4-21-1-8	1.0um JJ flat topography, CBKR, 0.5um surround, Ch 2	B2	20.4
SFQ5A4	SFQ5A4-21-1-8	1.0um JJ flat topography, CBKR, 0.5um surround, Ch 2	E7	20.4
SFQ5A4	SFQ5A4-21-1-8	1.0um JJ flat topography, CBKR, 0.5um surround, Ch 2	B6	20.4
SFQ5A4	SFQ5A4-21-1-8	1.0um JJ flat topography, CBKR, 0.5um surround, Ch 2	B2	20.4
SFQ5A4	SFQ5A4-21-1-8	1.0um JJ flat topography, CBKR, 0.5um surround, Ch 2	G3	20.4
SFQ5A4	SFQ5A4-21-1-8	1.0um JJ flat topography, CBKR, 0.5um surround, Ch 2	D4	20.4
SFQ5A4	SFQ5A4-21-1-8	1.0um JJ flat topography, CBKR, 0.5um surround, Ch 2	F2	20.4
SFQ5A4	SFQ5A4-21-1-8	1.0um JJ flat topography, CBKR, 0.5um surround, Ch 2	B2	20.4
SFQ5A4	SFQ5A4-21-1-1bss	1.0um JJ flat topography, CBKR, 0.5um surround, Ch 2	B2	20.5
SFQ5A4	SFQ5A4-21-1-1bss	1.0um JJ flat topography, CBKR, 0.5um surround, Ch 2	A5	20.5
SFQ5A4	SFQ5A4-21-1-2bss	1.0um JJ flat topography, CBKR, 0.5um surround, Ch 2	F2	20.5
SFQ5A4	SFQ5A4-21-1-2bss	1.0um JJ flat topography, CBKR, 0.5um surround, Ch 2	B2	20.5
SFQ5A4	SFQ5A4-21-1-2bss	1.0um JJ flat topography, CBKR, 0.5um surround, Ch 2	G3	20.5
SFQ5A4	SFQ5A4-21-1-2bss	1.0um JJ flat topography, CBKR, 0.5um surround, Ch 2	C1	20.5
SFQ5A4	SFQ5A4-21-1-2bss	1.0um JJ flat topography, CBKR, 0.5um surround, Ch 2	A5	20.5
SFQ5A4	SFQ5A4-21-1-3retest	1.0um JJ flat topography, CBKR, 0.5um surround, Ch 2	F6	20.5
SFQ5A4	SFQ5A4-21-1-3retest	1.0um JJ flat topography, CBKR, 0.5um surround, Ch 2	C1	20.5
SFQ5A4	SFQ5A4-21-1-3retest	1.0um JJ flat topography, CBKR, 0.5um surround, Ch 2	A5	20.5
SFQ5A4	SFQ5A4-21-1-3retest	1.0um JJ flat topography, CBKR, 0.5um surround, Ch 2	G3	20.5
SFQ5A4	SFQ5A4-21-1-3retest	1.0um JJ flat topography, CBKR, 0.5um surround, Ch 2	B2	20.5
SFQ5A4	SFQ5A4-21-1-3retest	1.0um JJ flat topography, CBKR, 0.5um surround, Ch 2	F6	20.5
SFQ5A4	SFQ5A4-21-1-3retest	1.0um JJ flat topography, CBKR, 0.5um surround, Ch 2	G3	20.5
SFQ5A4	SFQ5A4-21-1-3retest	1.0um JJ flat topography, CBKR, 0.5um surround, Ch 2	B6	20.5
SFQ5A4	SFQ5A4-21-1-3retest	1.0um JJ flat topography, CBKR, 0.5um surround, Ch 2	F6	20.5
SFQ5A4	SFQ5A4-21-1-3retest	1.0um JJ flat topography, CBKR, 0.5um surround, Ch 2	F2	20.5
SFQ5A4	SFQ5A4-21-1-3retest	1.0um JJ flat topography, CBKR, 0.5um surround, Ch 2	E7	20.5
SFQ5A4	SFQ5A4-21-1-3retest	1.0um JJ flat topography, CBKR, 0.5um surround, Ch 2	E7	20.5
SFQ5A4	SFQ5A4-21-1-3retest	1.0um JJ flat topography, CBKR, 0.5um surround, Ch 2	B6	20.5
SFQ5A4	SFQ5A4-21-1-3retest	1.0um JJ flat topography, CBKR, 0.5um surround, Ch 2	G3	20.5
SFQ5A4	SFQ5A4-21-1-3retest	1.0um JJ flat topography, CBKR, 0.5um surround, Ch 2	G3	20.5
SFQ5A4	SFQ5A4-21-1-3retest	1.0um JJ flat topography, CBKR, 0.5um surround, Ch 2	B2	20.5
SFQ5A4	SFQ5A4-21-1-3retest	1.0um JJ flat topography, CBKR, 0.5um surround, Ch 2	A5	20.5
SFQ5A4	SFQ5A4-21-1-3retest	1.0um JJ flat topography, CBKR, 0.5um surround, Ch 2	F2	20.5
SFQ5A4	SFQ5A4-21-1-3retest	1.0um JJ flat topography, CBKR, 0.5um surround, Ch 2	G3	20.5
SFQ5A4	SFQ5A4-21-1-3retest	1.0um JJ flat topography, CBKR, 0.5um surround, Ch 2	B6	20.5
SFQ5A4	SFQ5A4-21-1-3retest	1.0um JJ flat topography, CBKR, 0.5um surround, Ch 2	B2	20.5
SFQ5A4	SFQ5A4-21-1-3retest	1.0um JJ flat topography, CBKR, 0.5um surround, Ch 2	F2	20.5
SFQ5A4	SFQ5A4-21-1-3retest	1.0um JJ flat topography, CBKR, 0.5um surround, Ch 2	G3	20.5
SFQ5A4	SFQ5A4-21-1-3retest	1.0um JJ flat topography, CBKR, 0.5um surround, Ch 2	B6	20.5
SFQ5A4	SFQ5A4-21-1-4	1.0um JJ flat topography, CBKR, 0.5um surround, Ch 2	F6	20.5
SFQ5A4	SFQ5A4-21-1-4	1.0um JJ flat topography, CBKR, 0.5um surround, Ch 2	E7	20.5
SFQ5A4	SFQ5A4-21-1-4	1.0um JJ flat topography, CBKR, 0.5um surround, Ch 2	E7	20.5
SFQ5A4	SFQ5A4-21-1-4	1.0um JJ flat topography, CBKR, 0.5um surround, Ch 2	B6	20.5
SFQ5A4	SFQ5A4-21-1-4	1.0um JJ flat topography, CBKR, 0.5um surround, Ch 2	F6	20.5
SFQ5A4	SFQ5A4-21-1-4	1.0um JJ flat topography, CBKR, 0.5um surround, Ch 2	F6	20.5
SFQ5A4	SFQ5A4-21-1-4	1.0um JJ flat topography, CBKR, 0.5um surround, Ch 2	A5	20.5
SFQ5A4	SFQ5A4-21-1-4	1.0um JJ flat topography, CBKR, 0.5um surround, Ch 2	G3	20.5
SFQ5A4	SFQ5A4-21-1-4	1.0um JJ flat topography, CBKR, 0.5um surround, Ch 2	C1	20.5
SFQ5A4	SFQ5A4-21-1-4	1.0um JJ flat topography, CBKR, 0.5um surround, Ch 2	F6	20.5
SFQ5A4	SFQ5A4-21-1-4	1.0um JJ flat topography, CBKR, 0.5um surround, Ch 2	F6	20.5
SFQ5A4	SFQ5A4-21-1-4	1.0um JJ flat topography, CBKR, 0.5um surround, Ch 2	F2	20.5
SFQ5A4	SFQ5A4-21-1-4	1.0um JJ flat topography, CBKR, 0.5um surround, Ch 2	A5	20.5
SFQ5A4	SFQ5A4-21-1-4	1.0um JJ flat topography, CBKR, 0.5um surround, Ch 2	B6	20.5
SFQ5A4	SFQ5A4-21-1-4	1.0um JJ flat topography, CBKR, 0.5um surround, Ch 2	B2	20.5
SFQ5A4	SFQ5A4-21-1-4	1.0um JJ flat topography, CBKR, 0.5um surround, Ch 2	A5	20.5
SFQ5A4	SFQ5A4-21-1-4	1.0um JJ flat topography, CBKR, 0.5um surround, Ch 2	E7	20.5
SFQ5A4	SFQ5A4-21-1-4	1.0um JJ flat topography, CBKR, 0.5um surround, Ch 2	B2	20.5
SFQ5A4	SFQ5A4-21-1-4	1.0um JJ flat topography, CBKR, 0.5um surround, Ch 2	B6	20.5
SFQ5A4	SFQ5A4-21-1-4	1.0um JJ flat topography, CBKR, 0.5um surround, Ch 2	F2	20.5
SFQ5A4	SFQ5A4-21-1-4	1.0um JJ flat topography, CBKR, 0.5um surround, Ch 2	F6	20.5
SFQ5A4	SFQ5A4-21-1-4	1.0um JJ flat topography, CBKR, 0.5um surround, Ch 2	E7	20.5
SFQ5A4	SFQ5A4-21-1-5retest	1.0um JJ flat topography, CBKR, 0.5um surround, Ch 2	E7	20.5
SFQ5A4	SFQ5A4-21-1-5retest	1.0um JJ flat topography, CBKR, 0.5um surround, Ch 2	D4	20.5
SFQ5A4	SFQ5A4-21-1-5retest	1.0um JJ flat topography, CBKR, 0.5um surround, Ch 2	F6	20.5
SFQ5A4	SFQ5A4-21-1-5retest	1.0um JJ flat topography, CBKR, 0.5um surround, Ch 2	B6	20.5
SFQ5A4	SFQ5A4-21-1-5retest	1.0um JJ flat topography, CBKR, 0.5um surround, Ch 2	E7	20.5
SFQ5A4	SFQ5A4-21-1-5retest	1.0um JJ flat topography, CBKR, 0.5um surround, Ch 2	F6	20.5
SFQ5A4	SFQ5A4-21-1-5retest	1.0um JJ flat topography, CBKR, 0.5um surround, Ch 2	D4	20.5
SFQ5A4	SFQ5A4-21-1-5retest	1.0um JJ flat topography, CBKR, 0.5um surround, Ch 2	D4	20.5
SFQ5A4	SFQ5A4-21-1-5retest	1.0um JJ flat topography, CBKR, 0.5um surround, Ch 2	D4	20.5
SFQ5A4	SFQ5A4-21-1-5retest	1.0um JJ flat topography, CBKR, 0.5um surround, Ch 2	D4	20.5
SFQ5A4	SFQ5A4-21-1-6retest	1.0um JJ flat topography, CBKR, 0.5um surround, Ch 2	D4	20.5
SFQ5A4	SFQ5A4-21-1-6retest	1.0um JJ flat topography, CBKR, 0.5um surround, Ch 2	F6	20.5
SFQ5A4	SFQ5A4-21-1-6retest	1.0um JJ flat topography, CBKR, 0.5um surround, Ch 2	G3	20.5
SFQ5A4	SFQ5A4-21-1-6retest	1.0um JJ flat topography, CBKR, 0.5um surround, Ch 2	D4	20.5
SFQ5A4	SFQ5A4-21-1-6retest	1.0um JJ flat topography, CBKR, 0.5um surround, Ch 2	D4	20.5
SFQ5A4	SFQ5A4-21-1-6retest	1.0um JJ flat topography, CBKR, 0.5um surround, Ch 2	B2	20.5
SFQ5A4	SFQ5A4-21-1-6retest	1.0um JJ flat topography, CBKR, 0.5um surround, Ch 2	E7	20.5
SFQ5A4	SFQ5A4-21-1-6retest	1.0um JJ flat topography, CBKR, 0.5um surround, Ch 2	C1	20.5
SFQ5A4	SFQ5A4-21-1-6retest	1.0um JJ flat topography, CBKR, 0.5um surround, Ch 2	B2	20.5
SFQ5A4	SFQ5A4-21-1-6retest	1.0um JJ flat topography, CBKR, 0.5um surround, Ch 2	D4	20.5
SFQ5A4	SFQ5A4-21-1-6retest	1.0um JJ flat topography, CBKR, 0.5um surround, Ch 2	A5	20.5
SFQ5A4	SFQ5A4-21-1-6retest	1.0um JJ flat topography, CBKR, 0.5um surround, Ch 2	B2	20.5
SFQ5A4	SFQ5A4-21-1-6retest	1.0um JJ flat topography, CBKR, 0.5um surround, Ch 2	C1	20.5
SFQ5A4	SFQ5A4-21-1-6retest	1.0um JJ flat topography, CBKR, 0.5um surround, Ch 2	B6	20.5
SFQ5A4	SFQ5A4-21-1-6retest	1.0um JJ flat topography, CBKR, 0.5um surround, Ch 2	A5	20.5
SFQ5A4	SFQ5A4-21-1-6retest	1.0um JJ flat topography, CBKR, 0.5um surround, Ch 2	D4	20.5
SFQ5A4	SFQ5A4-21-1-6retest	1.0um JJ flat topography, CBKR, 0.5um surround, Ch 2	B2	20.5
SFQ5A4	SFQ5A4-21-1-6retest	1.0um JJ flat topography, CBKR, 0.5um surround, Ch 2	C1	20.5
SFQ5A4	SFQ5A4-21-1-6retest	1.0um JJ flat topography, CBKR, 0.5um surround, Ch 2	B2	20.5
SFQ5A4	SFQ5A4-21-1-6retest	1.0um JJ flat topography, CBKR, 0.5um surround, Ch 2	F6	20.5
SFQ5A4	SFQ5A4-21-1-6retest	1.0um JJ flat topography, CBKR, 0.5um surround, Ch 2	D4	20.5
SFQ5A4	SFQ5A4-21-1-6retest	1.0um JJ flat topography, CBKR, 0.5um surround, Ch 2	A5	20.5
SFQ5A4	SFQ5A4-21-1-6retest	1.0um JJ flat topography, CBKR, 0.5um surround, Ch 2	C1	20.5
SFQ5A4	SFQ5A4-21-1-6retest	1.0um JJ flat topography, CBKR, 0.5um surround, Ch 2	D4	20.5
SFQ5A4	SFQ5A4-21-1-6retest	1.0um JJ flat topography, CBKR, 0.5um surround, Ch 2	F2	20.5
SFQ5A4	SFQ5A4-21-1-6retest	1.0um JJ flat topography, CBKR, 0.5um surround, Ch 2	C1	20.5
SFQ5A4	SFQ5A4-21-1-8	1.0um JJ flat topography, CBKR, 0.5um surround, Ch 2	G3	20.5
SFQ5A4	SFQ5A4-21-1-8	1.0um JJ flat topography, CBKR, 0.5um surround, Ch 2	F6	20.5
SFQ5A4	SFQ5A4-21-1-8	1.0um JJ flat topography, CBKR, 0.5um surround, Ch 2	B6	20.5
SFQ5A4	SFQ5A4-21-1-8	1.0um JJ flat topography, CBKR, 0.5um surround, Ch 2	B2	20.5
SFQ5A4	SFQ5A4-21-1-8	1.0um JJ flat topography, CBKR, 0.5um surround, Ch 2	B6	20.5
SFQ5A4	SFQ5A4-21-1-1bss	1.0um JJ flat topography, CBKR, 0.5um surround, Ch 2	B2	20.6
SFQ5A4	SFQ5A4-21-1-1bss	1.0um JJ flat topography, CBKR, 0.5um surround, Ch 2	B2	20.6
SFQ5A4	SFQ5A4-21-1-2bss	1.0um JJ flat topography, CBKR, 0.5um surround, Ch 2	G3	20.6
SFQ5A4	SFQ5A4-21-1-2bss	1.0um JJ flat topography, CBKR, 0.5um surround, Ch 2	C1	20.6
SFQ5A4	SFQ5A4-21-1-2bss	1.0um JJ flat topography, CBKR, 0.5um surround, Ch 2	B2	20.6
SFQ5A4	SFQ5A4-21-1-2bss	1.0um JJ flat topography, CBKR, 0.5um surround, Ch 2	F2	20.6
SFQ5A4	SFQ5A4-21-1-2bss	1.0um JJ flat topography, CBKR, 0.5um surround, Ch 2	B2	20.6
SFQ5A4	SFQ5A4-21-1-2bss	1.0um JJ flat topography, CBKR, 0.5um surround, Ch 2	B6	20.6
SFQ5A4	SFQ5A4-21-1-2bss	1.0um JJ flat topography, CBKR, 0.5um surround, Ch 2	B2	20.6
SFQ5A4	SFQ5A4-21-1-2bss	1.0um JJ flat topography, CBKR, 0.5um surround, Ch 2	G3	20.6
SFQ5A4	SFQ5A4-21-1-2bss	1.0um JJ flat topography, CBKR, 0.5um surround, Ch 2	B2	20.6
SFQ5A4	SFQ5A4-21-1-2bss	1.0um JJ flat topography, CBKR, 0.5um surround, Ch 2	B2	20.6
SFQ5A4	SFQ5A4-21-1-3retest	1.0um JJ flat topography, CBKR, 0.5um surround, Ch 2	B2	20.6
SFQ5A4	SFQ5A4-21-1-3retest	1.0um JJ flat topography, CBKR, 0.5um surround, Ch 2	F2	20.6
SFQ5A4	SFQ5A4-21-1-3retest	1.0um JJ flat topography, CBKR, 0.5um surround, Ch 2	C1	20.6
SFQ5A4	SFQ5A4-21-1-3retest	1.0um JJ flat topography, CBKR, 0.5um surround, Ch 2	C1	20.6
SFQ5A4	SFQ5A4-21-1-3retest	1.0um JJ flat topography, CBKR, 0.5um surround, Ch 2	C1	20.6
SFQ5A4	SFQ5A4-21-1-3retest	1.0um JJ flat topography, CBKR, 0.5um surround, Ch 2	F2	20.6
SFQ5A4	SFQ5A4-21-1-3retest	1.0um JJ flat topography, CBKR, 0.5um surround, Ch 2	G3	20.6
SFQ5A4	SFQ5A4-21-1-3retest	1.0um JJ flat topography, CBKR, 0.5um surround, Ch 2	G3	20.6
SFQ5A4	SFQ5A4-21-1-3retest	1.0um JJ flat topography, CBKR, 0.5um surround, Ch 2	E7	20.6
SFQ5A4	SFQ5A4-21-1-3retest	1.0um JJ flat topography, CBKR, 0.5um surround, Ch 2	B6	20.6
SFQ5A4	SFQ5A4-21-1-3retest	1.0um JJ flat topography, CBKR, 0.5um surround, Ch 2	A5	20.6
SFQ5A4	SFQ5A4-21-1-3retest	1.0um JJ flat topography, CBKR, 0.5um surround, Ch 2	C1	20.6
SFQ5A4	SFQ5A4-21-1-3retest	1.0um JJ flat topography, CBKR, 0.5um surround, Ch 2	F6	20.6
SFQ5A4	SFQ5A4-21-1-3retest	1.0um JJ flat topography, CBKR, 0.5um surround, Ch 2	E7	20.6
SFQ5A4	SFQ5A4-21-1-3retest	1.0um JJ flat topography, CBKR, 0.5um surround, Ch 2	F6	20.6
SFQ5A4	SFQ5A4-21-1-3retest	1.0um JJ flat topography, CBKR, 0.5um surround, Ch 2	F2	20.6
SFQ5A4	SFQ5A4-21-1-3retest	1.0um JJ flat topography, CBKR, 0.5um surround, Ch 2	F2	20.6
SFQ5A4	SFQ5A4-21-1-3retest	1.0um JJ flat topography, CBKR, 0.5um surround, Ch 2	B2	20.6
SFQ5A4	SFQ5A4-21-1-3retest	1.0um JJ flat topography, CBKR, 0.5um surround, Ch 2	C1	20.6
SFQ5A4	SFQ5A4-21-1-3retest	1.0um JJ flat topography, CBKR, 0.5um surround, Ch 2	C1	20.6
SFQ5A4	SFQ5A4-21-1-3retest	1.0um JJ flat topography, CBKR, 0.5um surround, Ch 2	B6	20.6
SFQ5A4	SFQ5A4-21-1-3retest	1.0um JJ flat topography, CBKR, 0.5um surround, Ch 2	E7	20.6
SFQ5A4	SFQ5A4-21-1-3retest	1.0um JJ flat topography, CBKR, 0.5um surround, Ch 2	A5	20.6
SFQ5A4	SFQ5A4-21-1-3retest	1.0um JJ flat topography, CBKR, 0.5um surround, Ch 2	B6	20.6
SFQ5A4	SFQ5A4-21-1-3retest	1.0um JJ flat topography, CBKR, 0.5um surround, Ch 2	E7	20.6
SFQ5A4	SFQ5A4-21-1-3retest	1.0um JJ flat topography, CBKR, 0.5um surround, Ch 2	F6	20.6
SFQ5A4	SFQ5A4-21-1-4	1.0um JJ flat topography, CBKR, 0.5um surround, Ch 2	F6	20.6
SFQ5A4	SFQ5A4-21-1-4	1.0um JJ flat topography, CBKR, 0.5um surround, Ch 2	F6	20.6
SFQ5A4	SFQ5A4-21-1-4	1.0um JJ flat topography, CBKR, 0.5um surround, Ch 2	G3	20.6
SFQ5A4	SFQ5A4-21-1-4	1.0um JJ flat topography, CBKR, 0.5um surround, Ch 2	F2	20.6
SFQ5A4	SFQ5A4-21-1-4	1.0um JJ flat topography, CBKR, 0.5um surround, Ch 2	B2	20.6
SFQ5A4	SFQ5A4-21-1-4	1.0um JJ flat topography, CBKR, 0.5um surround, Ch 2	G3	20.6
SFQ5A4	SFQ5A4-21-1-4	1.0um JJ flat topography, CBKR, 0.5um surround, Ch 2	E7	20.6
SFQ5A4	SFQ5A4-21-1-4	1.0um JJ flat topography, CBKR, 0.5um surround, Ch 2	F6	20.6
SFQ5A4	SFQ5A4-21-1-4	1.0um JJ flat topography, CBKR, 0.5um surround, Ch 2	F6	20.6
SFQ5A4	SFQ5A4-21-1-4	1.0um JJ flat topography, CBKR, 0.5um surround, Ch 2	F6	20.6
SFQ5A4	SFQ5A4-21-1-4	1.0um JJ flat topography, CBKR, 0.5um surround, Ch 2	F2	20.6
SFQ5A4	SFQ5A4-21-1-4	1.0um JJ flat topography, CBKR, 0.5um surround, Ch 2	F2	20.6
SFQ5A4	SFQ5A4-21-1-4	1.0um JJ flat topography, CBKR, 0.5um surround, Ch 2	A5	20.6
SFQ5A4	SFQ5A4-21-1-4	1.0um JJ flat topography, CBKR, 0.5um surround, Ch 2	F6	20.6
SFQ5A4	SFQ5A4-21-1-4	1.0um JJ flat topography, CBKR, 0.5um surround, Ch 2	A5	20.6
SFQ5A4	SFQ5A4-21-1-4	1.0um JJ flat topography, CBKR, 0.5um surround, Ch 2	A5	20.6
SFQ5A4	SFQ5A4-21-1-4	1.0um JJ flat topography, CBKR, 0.5um surround, Ch 2	E7	20.6
SFQ5A4	SFQ5A4-21-1-4	1.0um JJ flat topography, CBKR, 0.5um surround, Ch 2	A5	20.6
SFQ5A4	SFQ5A4-21-1-4	1.0um JJ flat topography, CBKR, 0.5um surround, Ch 2	A5	20.6
SFQ5A4	SFQ5A4-21-1-5retest	1.0um JJ flat topography, CBKR, 0.5um surround, Ch 2	F2	20.6
SFQ5A4	SFQ5A4-21-1-5retest	1.0um JJ flat topography, CBKR, 0.5um surround, Ch 2	F6	20.6
SFQ5A4	SFQ5A4-21-1-5retest	1.0um JJ flat topography, CBKR, 0.5um surround, Ch 2	D4	20.6
SFQ5A4	SFQ5A4-21-1-5retest	1.0um JJ flat topography, CBKR, 0.5um surround, Ch 2	D4	20.6
SFQ5A4	SFQ5A4-21-1-5retest	1.0um JJ flat topography, CBKR, 0.5um surround, Ch 2	D4	20.6
SFQ5A4	SFQ5A4-21-1-5retest	1.0um JJ flat topography, CBKR, 0.5um surround, Ch 2	D4	20.6
SFQ5A4	SFQ5A4-21-1-5retest	1.0um JJ flat topography, CBKR, 0.5um surround, Ch 2	E7	20.6
SFQ5A4	SFQ5A4-21-1-5retest	1.0um JJ flat topography, CBKR, 0.5um surround, Ch 2	D4	20.6
SFQ5A4	SFQ5A4-21-1-5retest	1.0um JJ flat topography, CBKR, 0.5um surround, Ch 2	F2	20.6
SFQ5A4	SFQ5A4-21-1-5retest	1.0um JJ flat topography, CBKR, 0.5um surround, Ch 2	D4	20.6
SFQ5A4	SFQ5A4-21-1-5retest	1.0um JJ flat topography, CBKR, 0.5um surround, Ch 2	D4	20.6
SFQ5A4	SFQ5A4-21-1-6retest	1.0um JJ flat topography, CBKR, 0.5um surround, Ch 2	E7	20.6
SFQ5A4	SFQ5A4-21-1-6retest	1.0um JJ flat topography, CBKR, 0.5um surround, Ch 2	F6	20.6
SFQ5A4	SFQ5A4-21-1-6retest	1.0um JJ flat topography, CBKR, 0.5um surround, Ch 2	A5	20.6
SFQ5A4	SFQ5A4-21-1-6retest	1.0um JJ flat topography, CBKR, 0.5um surround, Ch 2	D4	20.6
SFQ5A4	SFQ5A4-21-1-6retest	1.0um JJ flat topography, CBKR, 0.5um surround, Ch 2	B2	20.6
SFQ5A4	SFQ5A4-21-1-6retest	1.0um JJ flat topography, CBKR, 0.5um surround, Ch 2	A5	20.6
SFQ5A4	SFQ5A4-21-1-6retest	1.0um JJ flat topography, CBKR, 0.5um surround, Ch 2	D4	20.6
SFQ5A4	SFQ5A4-21-1-6retest	1.0um JJ flat topography, CBKR, 0.5um surround, Ch 2	B6	20.6
SFQ5A4	SFQ5A4-21-1-6retest	1.0um JJ flat topography, CBKR, 0.5um surround, Ch 2	C1	20.6
SFQ5A4	SFQ5A4-21-1-6retest	1.0um JJ flat topography, CBKR, 0.5um surround, Ch 2	B6	20.6
SFQ5A4	SFQ5A4-21-1-6retest	1.0um JJ flat topography, CBKR, 0.5um surround, Ch 2	E7	20.6
SFQ5A4	SFQ5A4-21-1-6retest	1.0um JJ flat topography, CBKR, 0.5um surround, Ch 2	B2	20.6
SFQ5A4	SFQ5A4-21-1-6retest	1.0um JJ flat topography, CBKR, 0.5um surround, Ch 2	A5	20.6
SFQ5A4	SFQ5A4-21-1-6retest	1.0um JJ flat topography, CBKR, 0.5um surround, Ch 2	B2	20.6
SFQ5A4	SFQ5A4-21-1-6retest	1.0um JJ flat topography, CBKR, 0.5um surround, Ch 2	C1	20.6
SFQ5A4	SFQ5A4-21-1-6retest	1.0um JJ flat topography, CBKR, 0.5um surround, Ch 2	C1	20.6
SFQ5A4	SFQ5A4-21-1-6retest	1.0um JJ flat topography, CBKR, 0.5um surround, Ch 2	B2	20.6
SFQ5A4	SFQ5A4-21-1-6retest	1.0um JJ flat topography, CBKR, 0.5um surround, Ch 2	B6	20.6
SFQ5A4	SFQ5A4-21-1-6retest	1.0um JJ flat topography, CBKR, 0.5um surround, Ch 2	G3	20.6
SFQ5A4	SFQ5A4-21-1-6retest	1.0um JJ flat topography, CBKR, 0.5um surround, Ch 2	D4	20.6
SFQ5A4	SFQ5A4-21-1-6retest	1.0um JJ flat topography, CBKR, 0.5um surround, Ch 2	A5	20.6
SFQ5A4	SFQ5A4-21-1-6retest	1.0um JJ flat topography, CBKR, 0.5um surround, Ch 2	A5	20.6
SFQ5A4	SFQ5A4-21-1-6retest	1.0um JJ flat topography, CBKR, 0.5um surround, Ch 2	A5	20.6
SFQ5A4	SFQ5A4-21-1-6retest	1.0um JJ flat topography, CBKR, 0.5um surround, Ch 2	A5	20.6
SFQ5A4	SFQ5A4-21-1-6retest	1.0um JJ flat topography, CBKR, 0.5um surround, Ch 2	A5	20.6
SFQ5A4	SFQ5A4-21-1-6retest	1.0um JJ flat topography, CBKR, 0.5um surround, Ch 2	B2	20.6
SFQ5A4	SFQ5A4-21-1-6retest	1.0um JJ flat topography, CBKR, 0.5um surround, Ch 2	B2	20.6
SFQ5A4	SFQ5A4-21-1-6retest	1.0um JJ flat topography, CBKR, 0.5um surround, Ch 2	F2	20.6
SFQ5A4	SFQ5A4-21-1-8	1.0um JJ flat topography, CBKR, 0.5um surround, Ch 2	B6	20.6
SFQ5A4	SFQ5A4-21-1-8	1.0um JJ flat topography, CBKR, 0.5um surround, Ch 2	F6	20.6
SFQ5A4	SFQ5A4-21-1-8	1.0um JJ flat topography, CBKR, 0.5um surround, Ch 2	D4	20.6
SFQ5A4	SFQ5A4-21-1-8	1.0um JJ flat topography, CBKR, 0.5um surround, Ch 2	D4	20.6
SFQ5A4	SFQ5A4-21-1-8	1.0um JJ flat topography, CBKR, 0.5um surround, Ch 2	F2	20.6
SFQ5A4	SFQ5A4-21-1-1bss	1.0um JJ flat topography, CBKR, 0.5um surround, Ch 2	C1	20.7
SFQ5A4	SFQ5A4-21-1-1bss	1.0um JJ flat topography, CBKR, 0.5um surround, Ch 2	B2	20.7
SFQ5A4	SFQ5A4-21-1-1bss	1.0um JJ flat topography, CBKR, 0.5um surround, Ch 2	F2	20.7
SFQ5A4	SFQ5A4-21-1-2bss	1.0um JJ flat topography, CBKR, 0.5um surround, Ch 2	G3	20.7
SFQ5A4	SFQ5A4-21-1-2bss	1.0um JJ flat topography, CBKR, 0.5um surround, Ch 2	B2	20.7
SFQ5A4	SFQ5A4-21-1-2bss	1.0um JJ flat topography, CBKR, 0.5um surround, Ch 2	G3	20.7
SFQ5A4	SFQ5A4-21-1-2bss	1.0um JJ flat topography, CBKR, 0.5um surround, Ch 2	C1	20.7
SFQ5A4	SFQ5A4-21-1-2bss	1.0um JJ flat topography, CBKR, 0.5um surround, Ch 2	B2	20.7
SFQ5A4	SFQ5A4-21-1-2bss	1.0um JJ flat topography, CBKR, 0.5um surround, Ch 2	F2	20.7
SFQ5A4	SFQ5A4-21-1-2bss	1.0um JJ flat topography, CBKR, 0.5um surround, Ch 2	G3	20.7
SFQ5A4	SFQ5A4-21-1-2bss	1.0um JJ flat topography, CBKR, 0.5um surround, Ch 2	F2	20.7
SFQ5A4	SFQ5A4-21-1-2bss	1.0um JJ flat topography, CBKR, 0.5um surround, Ch 2	F2	20.7
SFQ5A4	SFQ5A4-21-1-2bss	1.0um JJ flat topography, CBKR, 0.5um surround, Ch 2	E7	20.7
SFQ5A4	SFQ5A4-21-1-2bss	1.0um JJ flat topography, CBKR, 0.5um surround, Ch 2	G3	20.7
SFQ5A4	SFQ5A4-21-1-2bss	1.0um JJ flat topography, CBKR, 0.5um surround, Ch 2	B2	20.7
SFQ5A4	SFQ5A4-21-1-2bss	1.0um JJ flat topography, CBKR, 0.5um surround, Ch 2	F2	20.7
SFQ5A4	SFQ5A4-21-1-2bss	1.0um JJ flat topography, CBKR, 0.5um surround, Ch 2	F2	20.7
SFQ5A4	SFQ5A4-21-1-2bss	1.0um JJ flat topography, CBKR, 0.5um surround, Ch 2	B2	20.7
SFQ5A4	SFQ5A4-21-1-3retest	1.0um JJ flat topography, CBKR, 0.5um surround, Ch 2	E7	20.7
SFQ5A4	SFQ5A4-21-1-3retest	1.0um JJ flat topography, CBKR, 0.5um surround, Ch 2	B6	20.7
SFQ5A4	SFQ5A4-21-1-3retest	1.0um JJ flat topography, CBKR, 0.5um surround, Ch 2	F6	20.7
SFQ5A4	SFQ5A4-21-1-3retest	1.0um JJ flat topography, CBKR, 0.5um surround, Ch 2	B2	20.7
SFQ5A4	SFQ5A4-21-1-3retest	1.0um JJ flat topography, CBKR, 0.5um surround, Ch 2	E7	20.7
SFQ5A4	SFQ5A4-21-1-3retest	1.0um JJ flat topography, CBKR, 0.5um surround, Ch 2	F2	20.7
SFQ5A4	SFQ5A4-21-1-3retest	1.0um JJ flat topography, CBKR, 0.5um surround, Ch 2	B6	20.7
SFQ5A4	SFQ5A4-21-1-3retest	1.0um JJ flat topography, CBKR, 0.5um surround, Ch 2	B2	20.7
SFQ5A4	SFQ5A4-21-1-3retest	1.0um JJ flat topography, CBKR, 0.5um surround, Ch 2	F2	20.7
SFQ5A4	SFQ5A4-21-1-3retest	1.0um JJ flat topography, CBKR, 0.5um surround, Ch 2	F6	20.7
SFQ5A4	SFQ5A4-21-1-3retest	1.0um JJ flat topography, CBKR, 0.5um surround, Ch 2	C1	20.7
SFQ5A4	SFQ5A4-21-1-3retest	1.0um JJ flat topography, CBKR, 0.5um surround, Ch 2	B6	20.7
SFQ5A4	SFQ5A4-21-1-3retest	1.0um JJ flat topography, CBKR, 0.5um surround, Ch 2	F6	20.7
SFQ5A4	SFQ5A4-21-1-3retest	1.0um JJ flat topography, CBKR, 0.5um surround, Ch 2	F6	20.7
SFQ5A4	SFQ5A4-21-1-3retest	1.0um JJ flat topography, CBKR, 0.5um surround, Ch 2	B2	20.7
SFQ5A4	SFQ5A4-21-1-3retest	1.0um JJ flat topography, CBKR, 0.5um surround, Ch 2	B6	20.7
SFQ5A4	SFQ5A4-21-1-3retest	1.0um JJ flat topography, CBKR, 0.5um surround, Ch 2	B6	20.7
SFQ5A4	SFQ5A4-21-1-3retest	1.0um JJ flat topography, CBKR, 0.5um surround, Ch 2	G3	20.7
SFQ5A4	SFQ5A4-21-1-3retest	1.0um JJ flat topography, CBKR, 0.5um surround, Ch 2	B6	20.7
SFQ5A4	SFQ5A4-21-1-3retest	1.0um JJ flat topography, CBKR, 0.5um surround, Ch 2	E7	20.7
SFQ5A4	SFQ5A4-21-1-3retest	1.0um JJ flat topography, CBKR, 0.5um surround, Ch 2	F2	20.7
SFQ5A4	SFQ5A4-21-1-3retest	1.0um JJ flat topography, CBKR, 0.5um surround, Ch 2	E7	20.7
SFQ5A4	SFQ5A4-21-1-3retest	1.0um JJ flat topography, CBKR, 0.5um surround, Ch 2	G3	20.7
SFQ5A4	SFQ5A4-21-1-3retest	1.0um JJ flat topography, CBKR, 0.5um surround, Ch 2	B6	20.7
SFQ5A4	SFQ5A4-21-1-3retest	1.0um JJ flat topography, CBKR, 0.5um surround, Ch 2	F2	20.7
SFQ5A4	SFQ5A4-21-1-3retest	1.0um JJ flat topography, CBKR, 0.5um surround, Ch 2	F2	20.7
SFQ5A4	SFQ5A4-21-1-3retest	1.0um JJ flat topography, CBKR, 0.5um surround, Ch 2	F6	20.7
SFQ5A4	SFQ5A4-21-1-3retest	1.0um JJ flat topography, CBKR, 0.5um surround, Ch 2	F2	20.7
SFQ5A4	SFQ5A4-21-1-3retest	1.0um JJ flat topography, CBKR, 0.5um surround, Ch 2	A5	20.7
SFQ5A4	SFQ5A4-21-1-3retest	1.0um JJ flat topography, CBKR, 0.5um surround, Ch 2	B6	20.7
SFQ5A4	SFQ5A4-21-1-3retest	1.0um JJ flat topography, CBKR, 0.5um surround, Ch 2	B6	20.7
SFQ5A4	SFQ5A4-21-1-3retest	1.0um JJ flat topography, CBKR, 0.5um surround, Ch 2	A5	20.7
SFQ5A4	SFQ5A4-21-1-4	1.0um JJ flat topography, CBKR, 0.5um surround, Ch 2	F6	20.7
SFQ5A4	SFQ5A4-21-1-4	1.0um JJ flat topography, CBKR, 0.5um surround, Ch 2	E7	20.7
SFQ5A4	SFQ5A4-21-1-4	1.0um JJ flat topography, CBKR, 0.5um surround, Ch 2	G3	20.7
SFQ5A4	SFQ5A4-21-1-4	1.0um JJ flat topography, CBKR, 0.5um surround, Ch 2	F6	20.7
SFQ5A4	SFQ5A4-21-1-4	1.0um JJ flat topography, CBKR, 0.5um surround, Ch 2	E7	20.7
SFQ5A4	SFQ5A4-21-1-4	1.0um JJ flat topography, CBKR, 0.5um surround, Ch 2	E7	20.7
SFQ5A4	SFQ5A4-21-1-4	1.0um JJ flat topography, CBKR, 0.5um surround, Ch 2	E7	20.7
SFQ5A4	SFQ5A4-21-1-4	1.0um JJ flat topography, CBKR, 0.5um surround, Ch 2	C1	20.7
SFQ5A4	SFQ5A4-21-1-4	1.0um JJ flat topography, CBKR, 0.5um surround, Ch 2	A5	20.7
SFQ5A4	SFQ5A4-21-1-4	1.0um JJ flat topography, CBKR, 0.5um surround, Ch 2	E7	20.7
SFQ5A4	SFQ5A4-21-1-4	1.0um JJ flat topography, CBKR, 0.5um surround, Ch 2	C1	20.7
SFQ5A4	SFQ5A4-21-1-4	1.0um JJ flat topography, CBKR, 0.5um surround, Ch 2	B6	20.7
SFQ5A4	SFQ5A4-21-1-4	1.0um JJ flat topography, CBKR, 0.5um surround, Ch 2	A5	20.7
SFQ5A4	SFQ5A4-21-1-4	1.0um JJ flat topography, CBKR, 0.5um surround, Ch 2	F6	20.7
SFQ5A4	SFQ5A4-21-1-4	1.0um JJ flat topography, CBKR, 0.5um surround, Ch 2	F6	20.7
SFQ5A4	SFQ5A4-21-1-4	1.0um JJ flat topography, CBKR, 0.5um surround, Ch 2	G3	20.7
SFQ5A4	SFQ5A4-21-1-4	1.0um JJ flat topography, CBKR, 0.5um surround, Ch 2	B6	20.7
SFQ5A4	SFQ5A4-21-1-4	1.0um JJ flat topography, CBKR, 0.5um surround, Ch 2	B2	20.7
SFQ5A4	SFQ5A4-21-1-4	1.0um JJ flat topography, CBKR, 0.5um surround, Ch 2	F6	20.7
SFQ5A4	SFQ5A4-21-1-4	1.0um JJ flat topography, CBKR, 0.5um surround, Ch 2	C1	20.7
SFQ5A4	SFQ5A4-21-1-4	1.0um JJ flat topography, CBKR, 0.5um surround, Ch 2	E7	20.7
SFQ5A4	SFQ5A4-21-1-4	1.0um JJ flat topography, CBKR, 0.5um surround, Ch 2	B2	20.7
SFQ5A4	SFQ5A4-21-1-4	1.0um JJ flat topography, CBKR, 0.5um surround, Ch 2	F2	20.7
SFQ5A4	SFQ5A4-21-1-5retest	1.0um JJ flat topography, CBKR, 0.5um surround, Ch 2	D4	20.7
SFQ5A4	SFQ5A4-21-1-5retest	1.0um JJ flat topography, CBKR, 0.5um surround, Ch 2	B6	20.7
SFQ5A4	SFQ5A4-21-1-5retest	1.0um JJ flat topography, CBKR, 0.5um surround, Ch 2	D4	20.7
SFQ5A4	SFQ5A4-21-1-5retest	1.0um JJ flat topography, CBKR, 0.5um surround, Ch 2	D4	20.7
SFQ5A4	SFQ5A4-21-1-5retest	1.0um JJ flat topography, CBKR, 0.5um surround, Ch 2	D4	20.7
SFQ5A4	SFQ5A4-21-1-5retest	1.0um JJ flat topography, CBKR, 0.5um surround, Ch 2	D4	20.7
SFQ5A4	SFQ5A4-21-1-5retest	1.0um JJ flat topography, CBKR, 0.5um surround, Ch 2	D4	20.7
SFQ5A4	SFQ5A4-21-1-6retest	1.0um JJ flat topography, CBKR, 0.5um surround, Ch 2	B6	20.7
SFQ5A4	SFQ5A4-21-1-6retest	1.0um JJ flat topography, CBKR, 0.5um surround, Ch 2	B6	20.7
SFQ5A4	SFQ5A4-21-1-6retest	1.0um JJ flat topography, CBKR, 0.5um surround, Ch 2	A5	20.7
SFQ5A4	SFQ5A4-21-1-6retest	1.0um JJ flat topography, CBKR, 0.5um surround, Ch 2	F2	20.7
SFQ5A4	SFQ5A4-21-1-6retest	1.0um JJ flat topography, CBKR, 0.5um surround, Ch 2	D4	20.7
SFQ5A4	SFQ5A4-21-1-6retest	1.0um JJ flat topography, CBKR, 0.5um surround, Ch 2	D4	20.7
SFQ5A4	SFQ5A4-21-1-6retest	1.0um JJ flat topography, CBKR, 0.5um surround, Ch 2	G3	20.7
SFQ5A4	SFQ5A4-21-1-6retest	1.0um JJ flat topography, CBKR, 0.5um surround, Ch 2	D4	20.7
SFQ5A4	SFQ5A4-21-1-6retest	1.0um JJ flat topography, CBKR, 0.5um surround, Ch 2	D4	20.7
SFQ5A4	SFQ5A4-21-1-6retest	1.0um JJ flat topography, CBKR, 0.5um surround, Ch 2	B2	20.7
SFQ5A4	SFQ5A4-21-1-6retest	1.0um JJ flat topography, CBKR, 0.5um surround, Ch 2	D4	20.7
SFQ5A4	SFQ5A4-21-1-6retest	1.0um JJ flat topography, CBKR, 0.5um surround, Ch 2	E7	20.7
SFQ5A4	SFQ5A4-21-1-6retest	1.0um JJ flat topography, CBKR, 0.5um surround, Ch 2	G3	20.7
SFQ5A4	SFQ5A4-21-1-6retest	1.0um JJ flat topography, CBKR, 0.5um surround, Ch 2	A5	20.7
SFQ5A4	SFQ5A4-21-1-6retest	1.0um JJ flat topography, CBKR, 0.5um surround, Ch 2	D4	20.7
SFQ5A4	SFQ5A4-21-1-6retest	1.0um JJ flat topography, CBKR, 0.5um surround, Ch 2	D4	20.7
SFQ5A4	SFQ5A4-21-1-6retest	1.0um JJ flat topography, CBKR, 0.5um surround, Ch 2	D4	20.7
SFQ5A4	SFQ5A4-21-1-6retest	1.0um JJ flat topography, CBKR, 0.5um surround, Ch 2	B6	20.7
SFQ5A4	SFQ5A4-21-1-6retest	1.0um JJ flat topography, CBKR, 0.5um surround, Ch 2	C1	20.7
SFQ5A4	SFQ5A4-21-1-6retest	1.0um JJ flat topography, CBKR, 0.5um surround, Ch 2	E7	20.7
SFQ5A4	SFQ5A4-21-1-1bss	1.0um JJ flat topography, CBKR, 0.5um surround, Ch 2	C1	20.8
SFQ5A4	SFQ5A4-21-1-1bss	1.0um JJ flat topography, CBKR, 0.5um surround, Ch 2	F2	20.8
SFQ5A4	SFQ5A4-21-1-1bss	1.0um JJ flat topography, CBKR, 0.5um surround, Ch 2	B2	20.8
SFQ5A4	SFQ5A4-21-1-1bss	1.0um JJ flat topography, CBKR, 0.5um surround, Ch 2	G3	20.8
SFQ5A4	SFQ5A4-21-1-1bss	1.0um JJ flat topography, CBKR, 0.5um surround, Ch 2	B2	20.8
SFQ5A4	SFQ5A4-21-1-2bss	1.0um JJ flat topography, CBKR, 0.5um surround, Ch 2	B2	20.8
SFQ5A4	SFQ5A4-21-1-2bss	1.0um JJ flat topography, CBKR, 0.5um surround, Ch 2	E7	20.8
SFQ5A4	SFQ5A4-21-1-2bss	1.0um JJ flat topography, CBKR, 0.5um surround, Ch 2	C1	20.8
SFQ5A4	SFQ5A4-21-1-2bss	1.0um JJ flat topography, CBKR, 0.5um surround, Ch 2	B2	20.8
SFQ5A4	SFQ5A4-21-1-2bss	1.0um JJ flat topography, CBKR, 0.5um surround, Ch 2	B2	20.8
SFQ5A4	SFQ5A4-21-1-2bss	1.0um JJ flat topography, CBKR, 0.5um surround, Ch 2	G3	20.8
SFQ5A4	SFQ5A4-21-1-2bss	1.0um JJ flat topography, CBKR, 0.5um surround, Ch 2	F2	20.8
SFQ5A4	SFQ5A4-21-1-2bss	1.0um JJ flat topography, CBKR, 0.5um surround, Ch 2	F2	20.8
SFQ5A4	SFQ5A4-21-1-2bss	1.0um JJ flat topography, CBKR, 0.5um surround, Ch 2	B6	20.8
SFQ5A4	SFQ5A4-21-1-2bss	1.0um JJ flat topography, CBKR, 0.5um surround, Ch 2	G3	20.8
SFQ5A4	SFQ5A4-21-1-2bss	1.0um JJ flat topography, CBKR, 0.5um surround, Ch 2	G3	20.8
SFQ5A4	SFQ5A4-21-1-2bss	1.0um JJ flat topography, CBKR, 0.5um surround, Ch 2	B6	20.8
SFQ5A4	SFQ5A4-21-1-2bss	1.0um JJ flat topography, CBKR, 0.5um surround, Ch 2	B2	20.8
SFQ5A4	SFQ5A4-21-1-2bss	1.0um JJ flat topography, CBKR, 0.5um surround, Ch 2	A5	20.8
SFQ5A4	SFQ5A4-21-1-2bss	1.0um JJ flat topography, CBKR, 0.5um surround, Ch 2	F2	20.8
SFQ5A4	SFQ5A4-21-1-2bss	1.0um JJ flat topography, CBKR, 0.5um surround, Ch 2	F2	20.8
SFQ5A4	SFQ5A4-21-1-3retest	1.0um JJ flat topography, CBKR, 0.5um surround, Ch 2	F6	20.8
SFQ5A4	SFQ5A4-21-1-3retest	1.0um JJ flat topography, CBKR, 0.5um surround, Ch 2	E7	20.8
SFQ5A4	SFQ5A4-21-1-3retest	1.0um JJ flat topography, CBKR, 0.5um surround, Ch 2	B6	20.8
SFQ5A4	SFQ5A4-21-1-3retest	1.0um JJ flat topography, CBKR, 0.5um surround, Ch 2	F6	20.8
SFQ5A4	SFQ5A4-21-1-3retest	1.0um JJ flat topography, CBKR, 0.5um surround, Ch 2	C1	20.8
SFQ5A4	SFQ5A4-21-1-3retest	1.0um JJ flat topography, CBKR, 0.5um surround, Ch 2	E7	20.8
SFQ5A4	SFQ5A4-21-1-3retest	1.0um JJ flat topography, CBKR, 0.5um surround, Ch 2	G3	20.8
SFQ5A4	SFQ5A4-21-1-3retest	1.0um JJ flat topography, CBKR, 0.5um surround, Ch 2	F6	20.8
SFQ5A4	SFQ5A4-21-1-3retest	1.0um JJ flat topography, CBKR, 0.5um surround, Ch 2	E7	20.8
SFQ5A4	SFQ5A4-21-1-3retest	1.0um JJ flat topography, CBKR, 0.5um surround, Ch 2	B6	20.8
SFQ5A4	SFQ5A4-21-1-3retest	1.0um JJ flat topography, CBKR, 0.5um surround, Ch 2	F6	20.8
SFQ5A4	SFQ5A4-21-1-3retest	1.0um JJ flat topography, CBKR, 0.5um surround, Ch 2	A5	20.8
SFQ5A4	SFQ5A4-21-1-3retest	1.0um JJ flat topography, CBKR, 0.5um surround, Ch 2	B6	20.8
SFQ5A4	SFQ5A4-21-1-3retest	1.0um JJ flat topography, CBKR, 0.5um surround, Ch 2	F2	20.8
SFQ5A4	SFQ5A4-21-1-3retest	1.0um JJ flat topography, CBKR, 0.5um surround, Ch 2	F2	20.8
SFQ5A4	SFQ5A4-21-1-3retest	1.0um JJ flat topography, CBKR, 0.5um surround, Ch 2	B6	20.8
SFQ5A4	SFQ5A4-21-1-3retest	1.0um JJ flat topography, CBKR, 0.5um surround, Ch 2	C1	20.8
SFQ5A4	SFQ5A4-21-1-3retest	1.0um JJ flat topography, CBKR, 0.5um surround, Ch 2	F6	20.8
SFQ5A4	SFQ5A4-21-1-3retest	1.0um JJ flat topography, CBKR, 0.5um surround, Ch 2	B6	20.8
SFQ5A4	SFQ5A4-21-1-3retest	1.0um JJ flat topography, CBKR, 0.5um surround, Ch 2	F6	20.8
SFQ5A4	SFQ5A4-21-1-3retest	1.0um JJ flat topography, CBKR, 0.5um surround, Ch 2	E7	20.8
SFQ5A4	SFQ5A4-21-1-4	1.0um JJ flat topography, CBKR, 0.5um surround, Ch 2	B2	20.8
SFQ5A4	SFQ5A4-21-1-4	1.0um JJ flat topography, CBKR, 0.5um surround, Ch 2	F6	20.8
SFQ5A4	SFQ5A4-21-1-4	1.0um JJ flat topography, CBKR, 0.5um surround, Ch 2	D4	20.8
SFQ5A4	SFQ5A4-21-1-4	1.0um JJ flat topography, CBKR, 0.5um surround, Ch 2	E7	20.8
SFQ5A4	SFQ5A4-21-1-4	1.0um JJ flat topography, CBKR, 0.5um surround, Ch 2	C1	20.8
SFQ5A4	SFQ5A4-21-1-4	1.0um JJ flat topography, CBKR, 0.5um surround, Ch 2	E7	20.8
SFQ5A4	SFQ5A4-21-1-4	1.0um JJ flat topography, CBKR, 0.5um surround, Ch 2	E7	20.8
SFQ5A4	SFQ5A4-21-1-4	1.0um JJ flat topography, CBKR, 0.5um surround, Ch 2	C1	20.8
SFQ5A4	SFQ5A4-21-1-4	1.0um JJ flat topography, CBKR, 0.5um surround, Ch 2	A5	20.8
SFQ5A4	SFQ5A4-21-1-4	1.0um JJ flat topography, CBKR, 0.5um surround, Ch 2	F6	20.8
SFQ5A4	SFQ5A4-21-1-4	1.0um JJ flat topography, CBKR, 0.5um surround, Ch 2	B2	20.8
SFQ5A4	SFQ5A4-21-1-4	1.0um JJ flat topography, CBKR, 0.5um surround, Ch 2	B2	20.8
SFQ5A4	SFQ5A4-21-1-4	1.0um JJ flat topography, CBKR, 0.5um surround, Ch 2	B6	20.8
SFQ5A4	SFQ5A4-21-1-4	1.0um JJ flat topography, CBKR, 0.5um surround, Ch 2	D4	20.8
SFQ5A4	SFQ5A4-21-1-4	1.0um JJ flat topography, CBKR, 0.5um surround, Ch 2	B2	20.8
SFQ5A4	SFQ5A4-21-1-4	1.0um JJ flat topography, CBKR, 0.5um surround, Ch 2	E7	20.8
SFQ5A4	SFQ5A4-21-1-4	1.0um JJ flat topography, CBKR, 0.5um surround, Ch 2	D4	20.8
SFQ5A4	SFQ5A4-21-1-4	1.0um JJ flat topography, CBKR, 0.5um surround, Ch 2	F6	20.8
SFQ5A4	SFQ5A4-21-1-4	1.0um JJ flat topography, CBKR, 0.5um surround, Ch 2	C1	20.8
SFQ5A4	SFQ5A4-21-1-4	1.0um JJ flat topography, CBKR, 0.5um surround, Ch 2	A5	20.8
SFQ5A4	SFQ5A4-21-1-4	1.0um JJ flat topography, CBKR, 0.5um surround, Ch 2	F6	20.8
SFQ5A4	SFQ5A4-21-1-5retest	1.0um JJ flat topography, CBKR, 0.5um surround, Ch 2	D4	20.8
SFQ5A4	SFQ5A4-21-1-5retest	1.0um JJ flat topography, CBKR, 0.5um surround, Ch 2	D4	20.8
SFQ5A4	SFQ5A4-21-1-5retest	1.0um JJ flat topography, CBKR, 0.5um surround, Ch 2	D4	20.8
SFQ5A4	SFQ5A4-21-1-5retest	1.0um JJ flat topography, CBKR, 0.5um surround, Ch 2	D4	20.8
SFQ5A4	SFQ5A4-21-1-6retest	1.0um JJ flat topography, CBKR, 0.5um surround, Ch 2	D4	20.8
SFQ5A4	SFQ5A4-21-1-6retest	1.0um JJ flat topography, CBKR, 0.5um surround, Ch 2	B2	20.8
SFQ5A4	SFQ5A4-21-1-6retest	1.0um JJ flat topography, CBKR, 0.5um surround, Ch 2	F2	20.8
SFQ5A4	SFQ5A4-21-1-6retest	1.0um JJ flat topography, CBKR, 0.5um surround, Ch 2	D4	20.8
SFQ5A4	SFQ5A4-21-1-6retest	1.0um JJ flat topography, CBKR, 0.5um surround, Ch 2	F6	20.8
SFQ5A4	SFQ5A4-21-1-6retest	1.0um JJ flat topography, CBKR, 0.5um surround, Ch 2	F6	20.8
[truncated: 6,062 more rows]
