# Supplementary material for: Extremely large area (88 mm × 88 mm) superconducting integrated circuit (ELASIC)
Source: Sci Rep. 2023 Jul 21;13:11796. doi: 10.1038/s41598-023-39032-6 (PMC10361992; doi:10.1038/s41598-023-39032-6)
Supplement: Supplementary file 3 — Supplementary Information 3. [file 41598_2023_39032_MOESM3_ESM.xltx]

## Sheet: 4pt_____1__1
-2e-05	0		-2.6e-05	0		-2.2e-05	0		-2.6e-05	0		-1e-05	0		-1.6e-05	0		-2e-05	0		-2.2e-05	0		-1.8e-05	0		-2e-05	0
8e-06	0.00051		1.2e-05	0.00051		1.2e-05	0.00051		0	0.00051		1.8e-05	0.00051		1.2e-05	0.00051		2e-06	0.00051		1.4e-05	0.00051		-4e-06	0.00051		1.8e-05	0.00051
3.6e-05	0.00101		4.2e-05	0.00101		3.6e-05	0.00101		2.4e-05	0.00101		3.8e-05	0.00101		3.8e-05	0.00101		4.4e-05	0.00101		4.4e-05	0.00101		3.6e-05	0.00101		5e-05	0.00101
5.8e-05	0.00152		7.2e-05	0.00152		6.2e-05	0.00152		4.6e-05	0.00152		6.4e-05	0.00152		7.2e-05	0.00152		7.8e-05	0.00152		6.8e-05	0.00152		6.2e-05	0.00152		9e-05	0.00152
7.4e-05	0.00202		0.000106	0.00202		7.6e-05	0.00202		7.4e-05	0.00202		8.8e-05	0.00202		9.6e-05	0.00202		0.000112	0.00202		9.2e-05	0.00202		9.2e-05	0.00202		0.000112	0.00202
9.6e-05	0.00253		0.000146	0.00253		0.000106	0.00253		9.2e-05	0.00253		0.000118	0.00253		0.000126	0.00253		0.000154	0.00253		0.000126	0.00253		0.000118	0.00253		0.000156	0.00253
0.000114	0.00303		0.000168	0.00303		0.000134	0.00303		0.000114	0.00303		0.000146	0.00303		0.000162	0.00303		0.000186	0.00303		0.000154	0.00303		0.000138	0.00303		0.000188	0.00303
0.00015	0.00354		0.0002	0.00354		0.000158	0.00354		0.00013	0.00354		0.000164	0.00354		0.000182	0.00354		0.000214	0.00354		0.000184	0.00354		0.000172	0.00354		0.00023	0.00354
0.00017	0.00404		0.000232	0.00404		0.000184	0.00404		0.000158	0.00404		0.000198	0.00404		0.000216	0.00404		0.00025	0.00404		0.000212	0.00404		0.000194	0.00404		0.000262	0.00404
0.0002	0.00455		0.000266	0.00455		0.000204	0.00455		0.000178	0.00455		0.000218	0.00455		0.00024	0.00455		0.000282	0.00455		0.000254	0.00455		0.000226	0.00455		0.00029	0.00455
0.00021	0.00505		0.000296	0.00505		0.000228	0.00505		0.000194	0.00505		0.000254	0.00505		0.00027	0.00505		0.000316	0.00505		0.00027	0.00505		0.000264	0.00505		0.000322	0.00505
0.000236	0.00556		0.00033	0.00556		0.000262	0.00556		0.000224	0.00556		0.00028	0.00556		0.000296	0.00556		0.000354	0.00556		0.000302	0.00556		0.00029	0.00556		0.000358	0.00556
0.000248	0.00606		0.000366	0.00606		0.000292	0.00606		0.000238	0.00606		0.000302	0.00606		0.000328	0.00606		0.000384	0.00606		0.000324	0.00606		0.000314	0.00606		0.000396	0.00606
0.000266	0.00657		0.000386	0.00657		0.000308	0.00657		0.00027	0.00657		0.000324	0.00657		0.000368	0.00657		0.00042	0.00657		0.000356	0.00657		0.000326	0.00657		0.000436	0.00657
0.0003	0.00707		0.000426	0.00707		0.000334	0.00707		0.00029	0.00707		0.00035	0.00707		0.000388	0.00707		0.000454	0.00707		0.000384	0.00707		0.000362	0.00707		0.000466	0.00707
0.000326	0.00758		0.00045	0.00758		0.000362	0.00758		0.000308	0.00758		0.00037	0.00758		0.000432	0.00758		0.00049	0.00758		0.000412	0.00758		0.00039	0.00758		0.000502	0.00758
0.000346	0.00808		0.000482	0.00808		0.000384	0.00808		0.00033	0.00808		0.00041	0.00808		0.000454	0.00808		0.000516	0.00808		0.000438	0.00808		0.000426	0.00808		0.00053	0.00808
0.00037	0.00859		0.00052	0.00859		0.000408	0.00859		0.000344	0.00859		0.000438	0.00859		0.000492	0.00859		0.000554	0.00859		0.00047	0.00859		0.000442	0.00859		0.000568	0.00859
0.000396	0.00909		0.000546	0.00909		0.00044	0.00909		0.000372	0.00909		0.000466	0.00909		0.000512	0.00909		0.00059	0.00909		0.000498	0.00909		0.000482	0.00909		0.000606	0.00909
0.000416	0.0096		0.000584	0.0096		0.000458	0.0096		0.000396	0.0096		0.000488	0.0096		0.000538	0.0096		0.000624	0.0096		0.000528	0.0096		0.0005	0.0096		0.000642	0.0096
0.000442	0.0101		0.000608	0.0101		0.000474	0.0101		0.000418	0.0101		0.000524	0.0101		0.000562	0.0101		0.000652	0.0101		0.000552	0.0101		0.000528	0.0101		0.000672	0.0101
0.000462	0.01061		0.000636	0.01061		0.000516	0.01061		0.000442	0.01061		0.000532	0.01061		0.000594	0.01061		0.000688	0.01061		0.000586	0.01061		0.000566	0.01061		0.00071	0.01061
0.000476	0.01111		0.000674	0.01111		0.000538	0.01111		0.000454	0.01111		0.000566	0.01111		0.000616	0.01111		0.000712	0.01111		0.000604	0.01111		0.000586	0.01111		0.000738	0.01111
0.000512	0.01162		0.00071	0.01162		0.000558	0.01162		0.000472	0.01162		0.000602	0.01162		0.000654	0.01162		0.00076	0.01162		0.000642	0.01162		0.000622	0.01162		0.000774	0.01162
0.000526	0.01212		0.000744	0.01212		0.000574	0.01212		0.000502	0.01212		0.00062	0.01212		0.00069	0.01212		0.000794	0.01212		0.000668	0.01212		0.00065	0.01212		0.00081	0.01212
0.000552	0.01263		0.000774	0.01263		0.000606	0.01263		0.000528	0.01263		0.000654	0.01263		0.000704	0.01263		0.000828	0.01263		0.000694	0.01263		0.000674	0.01263		0.00084	0.01263
0.000572	0.01313		0.000806	0.01313		0.000638	0.01313		0.000544	0.01313		0.000676	0.01313		0.000738	0.01313		0.000854	0.01313		0.000732	0.01313		0.000696	0.01313		0.00088	0.01313
0.000596	0.01364		0.00084	0.01364		0.000654	0.01364		0.000564	0.01364		0.00071	0.01364		0.00077	0.01364		0.000894	0.01364		0.00076	0.01364		0.000732	0.01364		0.000922	0.01364
0.000614	0.01414		0.00087	0.01414		0.00069	0.01414		0.000588	0.01414		0.000722	0.01414		0.000798	0.01414		0.000924	0.01414		0.000778	0.01414		0.000762	0.01414		0.000942	0.01414
0.000638	0.01465		0.0009	0.01465		0.000712	0.01465		0.000604	0.01465		0.000758	0.01465		0.000824	0.01465		0.000962	0.01465		0.000802	0.01465		0.000784	0.01465		0.000984	0.01465
0.000666	0.01515		0.000926	0.01515		0.000732	0.01515		0.000634	0.01515		0.00078	0.01515		0.000858	0.01515		0.000994	0.01515		0.00084	0.01515		0.000808	0.01515		0.001014	0.01515
0.000692	0.01566		0.000958	0.01566		0.00075	0.01566		0.000656	0.01566		0.000816	0.01566		0.000886	0.01566		0.001028	0.01566		0.000872	0.01566		0.000834	0.01566		0.001056	0.01566
0.00071	0.01616		0.000986	0.01616		0.000782	0.01616		0.000664	0.01616		0.000836	0.01616		0.000916	0.01616		0.001056	0.01616		0.000898	0.01616		0.00087	0.01616		0.001084	0.01616
0.000732	0.01667		0.001026	0.01667		0.000814	0.01667		0.000694	0.01667		0.00087	0.01667		0.000942	0.01667		0.001102	0.01667		0.000924	0.01667		0.000892	0.01667		0.001112	0.01667
0.000754	0.01717		0.00105	0.01717		0.000832	0.01717		0.00072	0.01717		0.000888	0.01717		0.000968	0.01717		0.001128	0.01717		0.000956	0.01717		0.000928	0.01717		0.001156	0.01717
0.000772	0.01768		0.001086	0.01768		0.000862	0.01768		0.000738	0.01768		0.00091	0.01768		0.001004	0.01768		0.001164	0.01768		0.00098	0.01768		0.00095	0.01768		0.001188	0.01768
0.000802	0.01818		0.001118	0.01818		0.00088	0.01818		0.000762	0.01818		0.000944	0.01818		0.001026	0.01818		0.001196	0.01818		0.001008	0.01818		0.000986	0.01818		0.001222	0.01818
0.000814	0.01869		0.001144	0.01869		0.000912	0.01869		0.000776	0.01869		0.000966	0.01869		0.00106	0.01869		0.001228	0.01869		0.001046	0.01869		0.001002	0.01869		0.001246	0.01869
0.000842	0.01919		0.001182	0.01919		0.000932	0.01919		0.000806	0.01919		0.00099	0.01919		0.001092	0.01919		0.001278	0.01919		0.00107	0.01919		0.001034	0.01919		0.001292	0.01919
0.000876	0.0197		0.001212	0.0197		0.000968	0.0197		0.000824	0.0197		0.001016	0.0197		0.001116	0.0197		0.001292	0.0197		0.001096	0.0197		0.001058	0.0197		0.001326	0.0197
0.00089	0.0202		0.001242	0.0202		0.000982	0.0202		0.000838	0.0202		0.001048	0.0202		0.001154	0.0202		0.001338	0.0202		0.001134	0.0202		0.001088	0.0202		0.00135	0.0202
0.00091	0.02071		0.001282	0.02071		0.001002	0.02071		0.000858	0.02071		0.001076	0.02071		0.001178	0.02071		0.00136	0.02071		0.00115	0.02071		0.001106	0.02071		0.001404	0.02071
0.000938	0.02121		0.00131	0.02121		0.001032	0.02121		0.000886	0.02121		0.001106	0.02121		0.001214	0.02121		0.001402	0.02121		0.001182	0.02121		0.00115	0.02121		0.00143	0.02121
0.00095	0.02172		0.001342	0.02172		0.001054	0.02172		0.000906	0.02172		0.001128	0.02172		0.001224	0.02172		0.001428	0.02172		0.001202	0.02172		0.001172	0.02172		0.001456	0.02172
0.00094	0.02222		0.001376	0.02222		0.001086	0.02222		0.00092	0.02222		0.001158	0.02222		0.00126	0.02222		0.001468	0.02222		0.001234	0.02222		0.00124	0.02222		0.0015	0.02222
0.00098	0.02273		0.00142	0.02273		0.0011	0.02273		0.00094	0.02273		0.00114	0.02273		0.00128	0.02273		0.00148	0.02273		0.00124	0.02273		0.00124	0.02273		0.00156	0.02273
0.00102	0.02323		0.00144	0.02323		0.00114	0.02323		0.00096	0.02323		0.00118	0.02323		0.00132	0.02323		0.00154	0.02323		0.0013	0.02323		0.00124	0.02323		0.00156	0.02323
0.00104	0.02374		0.00146	0.02374		0.00114	0.02374		0.00098	0.02374		0.00118	0.02374		0.0013	0.02374		0.00156	0.02374		0.00132	0.02374		0.00128	0.02374		0.00158	0.02374
0.00104	0.02424		0.00148	0.02424		0.00114	0.02424		0.00102	0.02424		0.00122	0.02424		0.00138	0.02424		0.00156	0.02424		0.00134	0.02424		0.0013	0.02424		0.00158	0.02424
0.00104	0.02475		0.0015	0.02475		0.0012	0.02475		0.00104	0.02475		0.00128	0.02475		0.00142	0.02475		0.00162	0.02475		0.0014	0.02475		0.00132	0.02475		0.00168	0.02475
0.00112	0.02525		0.00154	0.02525		0.00122	0.02525		0.00104	0.02525		0.00132	0.02525		0.00146	0.02525		0.00166	0.02525		0.00138	0.02525		0.00136	0.02525		0.0017	0.02525
0.00112	0.02576		0.00156	0.02576		0.00126	0.02576		0.0011	0.02576		0.00134	0.02576		0.00148	0.02576		0.00168	0.02576		0.00144	0.02576		0.00142	0.02576		0.00172	0.02576
0.00114	0.02627		0.00158	0.02627		0.00126	0.02627		0.0011	0.02627		0.00136	0.02627		0.00146	0.02627		0.00174	0.02627		0.00146	0.02627		0.00138	0.02627		0.00174	0.02627
0.00114	0.02677		0.0016	0.02677		0.0013	0.02677		0.0011	0.02677		0.0014	0.02677		0.0015	0.02677		0.0018	0.02677		0.00146	0.02677		0.00142	0.02677		0.00178	0.02677
0.0012	0.02728		0.00164	0.02728		0.00134	0.02728		0.00116	0.02728		0.0014	0.02728		0.0015	0.02728		0.0018	0.02728		0.0015	0.02728		0.00148	0.02728		0.00186	0.02728
0.0012	0.02778		0.0017	0.02778		0.00138	0.02778		0.00112	0.02778		0.0015	0.02778		0.0016	0.02778		0.0018	0.02778		0.00152	0.02778		0.00152	0.02778		0.00184	0.02778
0.00124	0.02829		0.00174	0.02829		0.00138	0.02829		0.00118	0.02829		0.00144	0.02829		0.0016	0.02829		0.00186	0.02829		0.00152	0.02829		0.00152	0.02829		0.0019	0.02829
0.00128	0.02879		0.00174	0.02879		0.00136	0.02879		0.00122	0.02879		0.00146	0.02879		0.00164	0.02879		0.00186	0.02879		0.00158	0.02879		0.00154	0.02879		0.00196	0.02879
0.00126	0.0293		0.0018	0.0293		0.00138	0.0293		0.00122	0.0293		0.00154	0.0293		0.00166	0.0293		0.0019	0.0293		0.0016	0.0293		0.00156	0.0293		0.00196	0.0293
0.00126	0.0298		0.00184	0.0298		0.00146	0.0298		0.00124	0.0298		0.00154	0.0298		0.00168	0.0298		0.00196	0.0298		0.00168	0.0298		0.00162	0.0298		0.00196	0.0298
0.00134	0.03031		0.00188	0.03031		0.00144	0.03031		0.00126	0.03031		0.00156	0.03031		0.00172	0.03031		0.00204	0.03031		0.00164	0.03031		0.00166	0.03031		0.00204	0.03031
0.00136	0.03081		0.0019	0.03081		0.0015	0.03081		0.0013	0.03081		0.0016	0.03081		0.00172	0.03081		0.00202	0.03081		0.0017	0.03081		0.00168	0.03081		0.00204	0.03081
0.00136	0.03132		0.00196	0.03132		0.00148	0.03132		0.00124	0.03132		0.00158	0.03132		0.00176	0.03132		0.00204	0.03132		0.00174	0.03132		0.0017	0.03132		0.0021	0.03132
0.00142	0.03182		0.00194	0.03182		0.00154	0.03182		0.00136	0.03182		0.00166	0.03182		0.00178	0.03182		0.00212	0.03182		0.00178	0.03182		0.00168	0.03182		0.00212	0.03182
0.0014	0.03233		0.002	0.03233		0.00154	0.03233		0.00132	0.03233		0.00168	0.03233		0.0018	0.03233		0.00212	0.03233		0.0018	0.03233		0.00172	0.03233		0.00216	0.03233
0.00142	0.03283		0.00202	0.03283		0.00158	0.03283		0.00132	0.03283		0.0017	0.03283		0.00186	0.03283		0.00214	0.03283		0.00184	0.03283		0.00172	0.03283		0.00218	0.03283
0.00142	0.03334		0.00208	0.03334		0.00158	0.03334		0.0014	0.03334		0.00172	0.03334		0.00188	0.03334		0.00218	0.03334		0.00182	0.03334		0.00178	0.03334		0.00224	0.03334
0.0015	0.03384		0.00206	0.03384		0.00164	0.03384		0.0014	0.03384		0.00172	0.03384		0.0019	0.03384		0.0022	0.03384		0.00188	0.03384		0.00182	0.03384		0.00224	0.03384
0.0015	0.03435		0.00208	0.03435		0.00168	0.03435		0.0014	0.03435		0.00176	0.03435		0.00194	0.03435		0.00228	0.03435		0.00192	0.03435		0.00184	0.03435		0.00232	0.03435
0.0015	0.03485		0.00218	0.03485		0.00162	0.03485		0.00146	0.03485		39.6213	0.03485		0.00198	0.03485		0.00226	0.03485		0.0019	0.03485		0.00188	0.03485		0.00234	0.03485
0.00154	0.03536		0.00216	0.03536		0.0017	0.03536		0.00146	0.03536		39.6243	0.03536		0.00202	0.03536		0.00232	0.03536		0.00198	0.03536		0.00188	0.03536		0.00236	0.03536
0.00156	0.03586		0.00214	0.03586		0.00172	0.03586		0.0015	0.03586		39.6245	0.03586		0.00196	0.03586		0.00234	0.03586		0.00198	0.03586		0.00186	0.03586		0.0024	0.03586
0.00162	0.03637		0.00224	0.03637		0.00176	0.03637		39.6275	0.03637		39.6247	0.03637		0.00202	0.03637		0.0024	0.03637		0.002	0.03637		0.00192	0.03637		0.00242	0.03637
0.00158	0.03687		0.00224	0.03687		0.00174	0.03687		39.6551	0.03687		39.6241	0.03687		0.00208	0.03687		0.00242	0.03687		0.00202	0.03687		0.00196	0.03687		0.00244	0.03687
0.00164	0.03738		0.00232	0.03738		0.00182	0.03738		39.6519	0.03738		39.6243	0.03738		0.0021	0.03738		0.00248	0.03738		0.0021	0.03738		0.00204	0.03738		0.0025	0.03738
39.6274	0.03788		0.00232	0.03788		0.00184	0.03788		39.6526	0.03788		39.624	0.03788		0.00212	0.03788		0.00248	0.03788		0.00208	0.03788		0.00206	0.03788		0.00252	0.03788
39.6589	0.03839		39.6151	0.03839		39.6365	0.03839		39.6531	0.03839		39.6244	0.03839		0.00218	0.03839		0.00252	0.03839		0.00212	0.03839		0.00206	0.03839		0.00256	0.03839
39.6595	0.03889		39.6378	0.03889		39.6512	0.03889		39.6512	0.03889		39.6243	0.03889		0.00222	0.03889		0.00254	0.03889		0.00214	0.03889		0.00212	0.03889		0.0026	0.03889
39.6609	0.0394		39.6557	0.0394		39.6513	0.0394		39.6524	0.0394		39.6243	0.0394		0.00222	0.0394		0.00258	0.0394		0.00216	0.0394		0.00212	0.0394		39.6093	0.0394
39.6569	0.0399		39.6576	0.0399		39.6512	0.0399		39.6528	0.0399		39.6247	0.0399		0.00228	0.0399		0.0026	0.0399		0.00222	0.0399		0.00212	0.0399		39.6138	0.0399
39.6569	0.04041		39.6578	0.04041		39.6509	0.04041		39.6525	0.04041		39.6244	0.04041		0.00224	0.04041		0.00264	0.04041		0.00222	0.04041		0.00218	0.04041		39.614	0.04041
39.6567	0.04091		39.6586	0.04091		39.6511	0.04091		39.6522	0.04091		39.6243	0.04091		0.00232	0.04091		0.0027	0.04091		0.00228	0.04091		0.00226	0.04091		39.6134	0.04091
39.6568	0.04142		39.6551	0.04142		39.6508	0.04142		39.6521	0.04142		39.6236	0.04142		0.0023	0.04142		0.00276	0.04142		0.00226	0.04142		0.00224	0.04142		39.6137	0.04142
39.6567	0.04192		39.6571	0.04192		39.6512	0.04192		39.6534	0.04192		39.6247	0.04192		0.0024	0.04192		0.00276	0.04192		39.6237	0.04192		0.00224	0.04192		39.6141	0.04192
39.6569	0.04243		39.6582	0.04243		39.6511	0.04243		39.6522	0.04243		39.6243	0.04243		0.00236	0.04243		0.00278	0.04243		39.643	0.04243		39.6097	0.04243		39.614	0.04243
39.6567	0.04293		39.6577	0.04293		39.6511	0.04293		39.6506	0.04293		39.6242	0.04293		0.00242	0.04293		0.0028	0.04293		39.6445	0.04293		39.6404	0.04293		39.6138	0.04293
39.6566	0.04344		39.6581	0.04344		39.6511	0.04344		39.6568	0.04344		39.624	0.04344		0.00246	0.04344		0.00286	0.04344		39.6461	0.04344		39.6434	0.04344		39.6136	0.04344
39.6567	0.04394		39.6581	0.04394		39.6512	0.04394		39.6566	0.04394		39.6245	0.04394		0.0025	0.04394		0.00292	0.04394		39.6456	0.04394		39.6433	0.04394		39.6132	0.04394
39.6567	0.04445		39.6551	0.04445		39.6513	0.04445		39.6527	0.04445		39.6247	0.04445		39.6194	0.04445		39.6205	0.04445		39.6438	0.04445		39.6433	0.04445		39.6129	0.04445
39.6569	0.04495		39.6561	0.04495		39.651	0.04495		39.6513	0.04495		39.6243	0.04495		39.6406	0.04495		39.635	0.04495		39.6453	0.04495		39.6428	0.04495		39.614	0.04495
39.6565	0.04546		39.656	0.04546		39.651	0.04546		39.6523	0.04546		39.6245	0.04546		39.6408	0.04546		39.6347	0.04546		39.6456	0.04546		39.6433	0.04546		39.6138	0.04546
39.6567	0.04596		39.6554	0.04596		39.6512	0.04596		39.654	0.04596		39.6242	0.04596		39.6408	0.04596		39.6335	0.04596		39.6455	0.04596		39.6429	0.04596		39.6136	0.04596
39.6567	0.04647		39.6528	0.04647		39.6511	0.04647		39.6518	0.04647		39.6242	0.04647		39.6409	0.04647		39.6317	0.04647		39.6457	0.04647		39.643	0.04647		39.6135	0.04647
39.6569	0.04697		39.653	0.04697		39.6512	0.04697		39.6511	0.04697		39.6243	0.04697		39.6409	0.04697		39.6312	0.04697		39.6448	0.04697		39.6433	0.04697		39.6141	0.04697
39.6565	0.04748		39.6558	0.04748		39.6508	0.04748		39.6528	0.04748		39.624	0.04748		39.6405	0.04748		39.631	0.04748		39.6447	0.04748		39.6437	0.04748		39.614	0.04748
39.6568	0.04798		39.6529	0.04798		39.6511	0.04798		39.6511	0.04798		39.624	0.04798		39.641	0.04798		39.6312	0.04798		39.6446	0.04798		39.6433	0.04798		39.6127	0.04798
39.6567	0.04849		39.656	0.04849		39.6509	0.04849		39.654	0.04849		39.6242	0.04849		39.6411	0.04849		39.6316	0.04849		39.6443	0.04849		39.6438	0.04849		39.6143	0.04849
39.6566	0.04899		39.6564	0.04899		39.6511	0.04899		39.6527	0.04899		39.6242	0.04899		39.6411	0.04899		39.6337	0.04899		39.6445	0.04899		39.6442	0.04899		39.614	0.04899
39.6568	0.0495		39.6564	0.0495		39.651	0.0495		39.651	0.0495		39.6238	0.0495		39.641	0.0495		39.6324	0.0495		39.6444	0.0495		39.6434	0.0495		39.6136	0.0495
