# Supplementary material for: Extremely large area (88 mm × 88 mm) superconducting integrated circuit (ELASIC)
Source: Sci Rep. 2023 Jul 21;13:11796. doi: 10.1038/s41598-023-39032-6 (PMC10361992; doi:10.1038/s41598-023-39032-6)
Supplement: Supplementary file 4 — Supplementary Information 4. [file 41598_2023_39032_MOESM4_ESM.xlsx]

## Sheet: Sheet1
1	0	0	0	0	4.99996e-05	1.96075e-05
2	0	0	0	0.00200001	4.99996e-05	1.94576e-05
3	0	0	0	0.00200001	0	1.91603e-05
4	0	0	0.00200001	0.00200001	0	1.89698e-05
5	0	0	0.00200001	0	0	1.88163e-05
6	0	0	0.00200001	0	0	1.90069e-05
7	0	0	0	0	0	1.90848e-05
8	6.00014e-05	0.00200003	0	0	0	2.87513e-05
9	6.00014e-05	0.00200003	0	0	0	3.18057e-05
10	6.00014e-05	0.00200003	0	0	0	3.19759e-05
11	0	0	0	0	0	1.91592e-05
12	0	0	0	0	0	1.92299e-05
13	0	0	0	0	0	1.8778e-05
14	0	0	0	0	0	1.90417e-05
15	0	0	0	0	-4.99996e-05	1.89134e-05
16	0	0	0	0.00200001	-4.99996e-05	1.94552e-05
17	0	0	0	0.00200001	0	1.91723e-05
18	0	0	0.00200001	0.00200001	0	1.90501e-05
19	0	0	0.00200001	0	0	1.87947e-05
20	0	0	0.00200001	0	0	1.9134e-05
21	0	0	0	0	0	1.91508e-05
22	6.00014e-05	0.00200003	0	0	0	7.2374e-05
23	6.00014e-05	0.00200003	0	0	0	7.14545e-05
24	6.00014e-05	0.00200003	0	0	0	7.07773e-05
25	0	0	0	0	0	1.89566e-05
26	0	0	0	0	0	1.89398e-05
27	0	0	0	0	0	1.94361e-05
28	0	0	0	0	0	1.92886e-05
29	0	0	0	0	4.99996e-05	1.97489e-05
30	0	0	0	0.00200001	4.99996e-05	1.91663e-05
31	0	0	0	0.00200001	0	1.87672e-05
32	0	0	0.00200001	0.00200001	0	1.88355e-05
33	0	0	0.00200001	0	0	1.93174e-05
34	0	0	0.00200001	0	0	1.92119e-05
35	0	0	0	0	0	1.91675e-05
36	6.00014e-05	0.00200003	0	0	0	2.84121e-05
37	6.00014e-05	0.00200003	0	0	0	3.16774e-05
38	6.00014e-05	0.00200003	0	0	0	3.15779e-05
39	0	0	0	0	0	1.92754e-05
40	0	0	0	0	0	1.90788e-05
41	0	0	0	0	0	1.88906e-05
42	0	0	0	0	0	1.88211e-05
43	0	0	0	0	-4.99996e-05	1.90345e-05
44	0	0	0	0.00200001	-4.99996e-05	1.90189e-05
45	0	0	0	0.00200001	0	1.94612e-05
46	0	0	0.00200001	0.00200001	0	1.96674e-05
47	0	0	0.00200001	0	0	1.90525e-05
48	0	0	0.00200001	0	0	1.94289e-05
49	0	0	0	0	0	1.95499e-05
50	6.00014e-05	0.00200003	0	0	0	7.28247e-05
51	6.00014e-05	0.00200003	0	0	0	7.1204e-05
52	6.00014e-05	0.00200003	0	0	0	7.0782e-05
53	0	0	0	0	0	1.89698e-05
54	0	0	0	0	0	1.90836e-05
55	0	0	0	0	0	1.92718e-05
56	0	0	0	0	0	1.93138e-05
57	0	0	0	0	4.99996e-05	1.87851e-05
58	0	0	0	0.00200001	4.99996e-05	1.90285e-05
59	0	0	0	0.00200001	0	1.88667e-05
60	0	0	0.00200001	0.00200001	0	1.93749e-05
61	0	0	0.00200001	0	0	1.91663e-05
62	0	0	0.00200001	0	0	1.92227e-05
63	0	0	0	0	0	1.88115e-05
64	6.00014e-05	0.00200003	0	0	0	2.93615e-05
65	6.00014e-05	0.00200003	0	0	0	3.21844e-05
66	6.00014e-05	0.00200003	0	0	0	3.19279e-05
67	0	0	0	0	0	1.96123e-05
68	0	0	0	0	0	1.91496e-05
69	0	0	0	0	0	1.89698e-05
70	0	0	0	0	0	1.9158e-05
71	0	0	0	0	-4.99996e-05	1.91999e-05
72	0	0	0	0.00200001	-4.99996e-05	1.93629e-05
73	0	0	0	0.00200001	0	1.8736e-05
74	0	0	0.00200001	0.00200001	0	1.90009e-05
75	0	0	0.00200001	0	0	1.93821e-05
76	0	0	0.00200001	0	0	1.91556e-05
77	0	0	0	0	0	1.91687e-05
78	6.00014e-05	0.00200003	0	0	0	7.21102e-05
79	6.00014e-05	0.00200003	0	0	0	7.08072e-05
80	6.00014e-05	0.00200003	0	0	0	7.11848e-05
81	0	0	0	0	0	1.89626e-05
82	0	0	0	0	0	1.92922e-05
83	0	0	0	0	0	1.93138e-05
84	0	0	0	0	0	1.87144e-05
